# Supplementary material for: Love Thy Neighbour? Tropical Tree Growth and Its Response to Climate Anomalies Is Mediated by Neighbourhood Hierarchy and Dissimilarity in Carbon‐ and Water‐Related Traits
Source: Ecol Lett. 2025 Apr 8;28(4):e70028. doi: 10.1111/ele.70028 (PMC11977451; doi:10.1111/ele.70028)
Supplement: Supplementary file 1 — Figure S1. Adapted figure from Nemetschek et al. (2024): Mean standardised climate anomalies at Paracou for the two‐year census intervals over the study period. Figure S2. Absolute values of mean monthly climate indices in comparison with their respective 30‐year monthly mean for the 1991–2021 period. Figure S3. Correlation matrix showing pairwise Pearson correlation coefficients between all neighbourhood indices. Figure S4. Standardised regression coefficients of community‐level parameter estimates from NIh models. Figure S5. Standardised regression coefficients of community‐level parameter estimates from NId models. Figure S6. Overview of species‐level responses to NIh and NId that clearly deviate from the community‐level response. Methods S1. Corrections of tree inventory data. Methods S2. Gapfilling of missing species information. Methods S3. Calculation of climate anomalies. Methods S4. Additional information on neighbourhood indices. Methods S5. Transformation of response variable and model covariates. Methods S6. Full model equation. Methods S7. Information on model stability. Methods S8. Spatial autocorrelation check. [file ELE-28-0-s001.zip]

Archive with 2 entries (2 files):
- ele70028-sup-0006-FigureS6.html
- ele70028-sup-0007-Supinfo01.pdf
