# Supplementary material for: Love Thy Neighbour? Tropical Tree Growth and Its Response to Climate Anomalies Is Mediated by Neighbourhood Hierarchy and Dissimilarity in Carbon‐ and Water‐Related Traits
Source: Ecol Lett. 2025 Apr 8;28(4):e70028. doi: 10.1111/ele.70028 (PMC11977451; doi:10.1111/ele.70028)
Supplement: Supplementary file 2 — Table S1. Pairwise Pearson correlation coefficients between weighted and unweighted neighbourhood indices. Table S2. Standardised regression coefficients of community‐level parameters and group‐level sigmas. Table S3. Conditional and marginal R 2 estimates models. Table S4. Summary table for species‐level responses to non‐neutral neighbourhood indices (NIh and NId) and their interaction with climate anomalies. Table S5. Pairwise Pearson correlation coefficients between species trait values and species‐level responses to non‐neutral neighbourhood indices (NIh and NId) and their interaction with climate anomalies. Table S6. Summary table for spatial autocorrelation check. Table S7. Comparison table of trait‐mediated effects between Nemetschek et al. (2024), Journal of Ecology and the present study. [file ELE-28-0-s002.xlsx]

## Sheet: Table_S1
Table S1: Summary statistics for Pearson correlations between weighted and unweighted neighbourhood indices. "Raw" refers to unweighted hierarchical (NCIh) and dissimilarity (NCId) neighbourhood crowding indices, weighted refers to hierarchical (NIh) and dissimilarity (NId) neighbourhood indices that have been calculated as the weighted average of trait hierarchies and dissimilarities. NCI refers…
trait	raw covariate 1	raw covariate 2	weighted covariate 1	weighted covariate 2	df	raw t	raw r	raw lower CI	raw upper CI	raw p-value	weighted t	weighted r	weighted lower CI	weighted upper CI	weighted p-value
δ13C	NCI	NCIh	NCI	NIh	260056	-99.1235	-0.190805	-0.194506	-0.187099	< 2.2e-16	-38.1659	-0.0746326	-0.0784535	-0.0708096	< 2.2e-16
δ13C	NCI	NCId	NCI	NId	260056	435.865	0.649725	0.647498	0.65194	< 2.2e-16	7.41841	0.0145456	0.0107028	0.0183879	1.18893e-13
δ13C	NCIh	NCId	NIh	NId	260056	-68.99	-0.134065	-0.137837	-0.130288	< 2.2e-16	82.4631	0.159632	0.155885	0.163376	< 2.2e-16
πtlp	NCI	NCIh	NCI	NIh	260056	-30.0515	-0.0588273	-0.0626566	-0.0549964	< 2.2e-16	-27.6309	-0.0541035	-0.0579349	-0.0502706	< 2.2e-16
πtlp	NCI	NCId	NCI	NId	260056	478.754	0.68445	0.682402	0.686487	< 2.2e-16	36.7099	0.0718006	0.0679759	0.0756231	< 2.2e-16
πtlp	NCIh	NCId	NIh	NId	260056	-98.9034	-0.190397	-0.194098	-0.18669	< 2.2e-16	-148.314	-0.279265	-0.282805	-0.275718	< 2.2e-16
LSWC	NCI	NCIh	NCI	NIh	260056	44.552	0.0870327	0.0832172	0.0908457	< 2.2e-16	0.26298	0.00051569	-0.0033277	0.00435906	0.792566
LSWC	NCI	NCId	NCI	NId	260056	418.717	0.63458	0.632279	0.636871	< 2.2e-16	18.6859	0.0366176	0.0327788	0.0404553	< 2.2e-16
LSWC	NCIh	NCId	NIh	NId	260056	222.138	0.399358	0.396122	0.402583	< 2.2e-16	324.987	0.537427	0.534688	0.540155	< 2.2e-16
gmin	NCI	NCIh	NCI	NIh	260056	6.33831	0.0124282	0.00858519	0.0162708	2.32672e-10	-4.39996	-0.00862777	-0.0124707	-0.00478455	1.08316e-05
gmin	NCI	NCId	NCI	NId	260056	307.56	0.516453	0.513629	0.519265	< 2.2e-16	-16.6155	-0.0325648	-0.0364037	-0.028725	< 2.2e-16
gmin	NCIh	NCId	NIh	NId	260056	208.884	0.379046	0.37575	0.382332	< 2.2e-16	358.437	0.575041	0.572463	0.577608	< 2.2e-16
LA	NCI	NCIh	NCI	NIh	260056	60.9623	0.118699	0.114908	0.122486	< 2.2e-16	0.215397	0.000422382	-0.003421	0.00426576	0.829458
LA	NCI	NCId	NCI	NId	260056	232.52	0.414869	0.411682	0.418046	< 2.2e-16	-43.5632	-0.0851153	-0.0889295	-0.0812985	< 2.2e-16
LA	NCIh	NCId	NIh	NId	260056	366.253	0.583343	0.580802	0.585873	< 2.2e-16	505.577	0.704051	0.702107	0.705984	< 2.2e-16
SLA	NCI	NCIh	NCI	NIh	260056	-38.718	-0.0757062	-0.0795265	-0.0718838	< 2.2e-16	-3.35959	-0.00658785	-0.010431	-0.00274454	0.000780688
SLA	NCI	NCId	NCI	NId	260056	561.205	0.740091	0.738348	0.741824	< 2.2e-16	21.1671	0.0414719	0.0376345	0.045308	< 2.2e-16
SLA	NCIh	NCId	NIh	NId	260056	-6.05359	-0.0118699	-0.0157126	-0.00802693	1.41849e-09	86.3143	0.166884	0.163146	0.170618	< 2.2e-16
Lthick	NCI	NCIh	NCI	NIh	260056	54.2183	0.105724	0.101922	0.109522	< 2.2e-16	11.3338	0.0222196	0.0183778	0.0260607	< 2.2e-16
Lthick	NCI	NCId	NCI	NId	260056	514.268	0.710077	0.708166	0.711977	< 2.2e-16	19.2085	0.0376403	0.0338018	0.0414776	< 2.2e-16
Lthick	NCIh	NCId	NIh	NId	260056	110.119	0.211073	0.207398	0.214742	< 2.2e-16	97.7311	0.18822	0.184511	0.191925	< 2.2e-16
Ltough	NCI	NCIh	NCI	NIh	260056	76.954	0.149214	0.145454	0.152969	< 2.2e-16	26.7426	0.052369	0.0485353	0.056201	< 2.2e-16
Ltough	NCI	NCId	NCI	NId	260056	463.715	0.672766	0.670657	0.674865	< 2.2e-16	17.4652	0.0342283	0.0303889	0.0380667	< 2.2e-16
Ltough	NCIh	NCId	NIh	NId	260056	196.672	0.359832	0.356481	0.363173	< 2.2e-16	170.924	0.317798	0.314338	0.321249	< 2.2e-16
WSG	NCI	NCIh	NCI	NIh	260056	44.9127	0.0877319	0.0839168	0.0915444	< 2.2e-16	30.3364	0.0593831	0.0555524	0.0632121	< 2.2e-16
WSG	NCI	NCId	NCI	NId	260056	436.348	0.65014	0.647916	0.652354	< 2.2e-16	-2.54207	-0.00498481	-0.00882802	-0.00114145	0.0110204
WSG	NCIh	NCId	NIh	NId	260056	-33.2802	-0.0651222	-0.0689484	-0.0612942	< 2.2e-16	-129.115	-0.245443	-0.249051	-0.241827	< 2.2e-16

## Sheet: Table_S2
Table S2: Table of summarised model posterior probability distributions of hyperparameters and group-level σ2s. Posterior distributions are summarised through their median an 90% highest posterior density intervals (discussed as trends) and their 95% highest posterior density intervals (HPDI, lower hpdi and upper hpdi). Models were run seperately for each of the non neutral neighbourhood indices,…
neighbourhood index	climate anomaly	trait	parameter	parameter name	median	lower hpdi 90%	upper hpdi 90%	lower hpdi 95%	upper hpdi 95%
NIh	Tmax	δ13C	α	Intercept	0.095	-0.012	0.209	-0.047	0.223
NIh	Tmax	δ13C	β1	DBH	-0.181	-0.218	-0.147	-0.23	-0.142
NIh	Tmax	δ13C	β2	Climate anomaly	-0.071	-0.084	-0.058	-0.086	-0.055
NIh	Tmax	δ13C	β3	NCI	-0.29	-0.322	-0.261	-0.329	-0.256
NIh	Tmax	δ13C	β4	NIh	0.061	0.014	0.109	0.001	0.115
NIh	Tmax	δ13C	β5	Climate anomaly x NCI	0.036	0.028	0.045	0.026	0.046
NIh	Tmax	δ13C	β6	Climate anomaly x NIh	-0.016	-0.027	-0.007	-0.028	-0.005
NIh	Tmax	δ13C	σ2	sigma	0.621	0.62	0.623	0.62	0.623
NIh	Tmax	δ13C	σ2αs	sigma Intercepts, species	0.517	0.455	0.583	0.449	0.602
NIh	Tmax	δ13C	σ2β1s	sigma response to DBH, species	0.208	0.183	0.237	0.178	0.244
NIh	Tmax	δ13C	σ2β2s	sigma response to Climate anomaly, species	0.062	0.051	0.074	0.049	0.075
NIh	Tmax	δ13C	σ2β3s	sigma response to NCI, species	0.169	0.148	0.191	0.145	0.197
NIh	Tmax	δ13C	σ2β4s	sigma response to NIh, species	0.248	0.21	0.288	0.205	0.296
NIh	Tmax	δ13C	σ2β5s	sigma response to Climate anomaly x NCI, species	0.037	0.03	0.046	0.028	0.047
NIh	Tmax	δ13C	σ2β6s	sigma response to Climate anomaly x NIh, species	0.033	0.017	0.051	0.013	0.055
NIh	Tmax	δ13C	σ2γ	sigma Intercepts, plots	0.139	0.096	0.192	0.09	0.203
NIh	Tmax	δ13C	σ2ε	sigma Intercepts, individuals	0.66	0.654	0.667	0.653	0.668
NId	Tmax	δ13C	α	Intercept	0.128	0.01	0.249	-0.013	0.272
NId	Tmax	δ13C	β1	DBH	-0.186	-0.224	-0.149	-0.231	-0.137
NId	Tmax	δ13C	β2	Climate anomaly	-0.073	-0.087	-0.06	-0.088	-0.056
NId	Tmax	δ13C	β3	NCI	-0.289	-0.319	-0.258	-0.325	-0.253
NId	Tmax	δ13C	β4	NId	0.058	0.03	0.087	0.025	0.092
NId	Tmax	δ13C	β5	Climate anomaly x NCI	0.037	0.029	0.046	0.028	0.047
NId	Tmax	δ13C	β6	Climate anomaly x NId	0.007	0.002	0.013	0	0.014
NId	Tmax	δ13C	σ2	sigma	0.621	0.62	0.623	0.62	0.623
NId	Tmax	δ13C	σ2αs	sigma Intercepts, species	0.581	0.517	0.652	0.507	0.666
NId	Tmax	δ13C	σ2β1s	sigma response to DBH, species	0.208	0.181	0.234	0.179	0.243
NId	Tmax	δ13C	σ2β2s	sigma response to Climate anomaly, species	0.07	0.06	0.081	0.057	0.084
NId	Tmax	δ13C	σ2β3s	sigma response to NCI, species	0.169	0.147	0.19	0.144	0.196
NId	Tmax	δ13C	σ2β4s	sigma response to NId, species	0.144	0.121	0.169	0.116	0.174
NId	Tmax	δ13C	σ2β5s	sigma response to Climate anomaly x NCI, species	0.037	0.029	0.045	0.028	0.047
NId	Tmax	δ13C	σ2β6s	sigma response to Climate anomaly x NId, species	0.011	0	0.021	0	0.024
NId	Tmax	δ13C	σ2γ	sigma Intercepts, plots	0.143	0.098	0.194	0.092	0.209
NId	Tmax	δ13C	σ2ε	sigma Intercepts, individuals	0.662	0.655	0.669	0.654	0.67
NIh	Tmax	πtlp	α	Intercept	0.144	0.025	0.271	-0.024	0.267
NIh	Tmax	πtlp	β1	DBH	-0.186	-0.226	-0.146	-0.235	-0.144
NIh	Tmax	πtlp	β2	Climate anomaly	-0.077	-0.091	-0.062	-0.093	-0.058
NIh	Tmax	πtlp	β3	NCI	-0.295	-0.324	-0.261	-0.329	-0.258
NIh	Tmax	πtlp	β4	NIh	-0.032	-0.059	-0.004	-0.065	0.001
NIh	Tmax	πtlp	β5	Climate anomaly x NCI	0.038	0.03	0.047	0.029	0.049
NIh	Tmax	πtlp	β6	Climate anomaly x NIh	0.009	0	0.019	-0.002	0.02
NIh	Tmax	πtlp	σ2	sigma	0.622	0.62	0.623	0.62	0.623
NIh	Tmax	πtlp	σ2αs	sigma Intercepts, species	0.593	0.524	0.667	0.509	0.681
NIh	Tmax	πtlp	σ2β1s	sigma response to DBH, species	0.212	0.186	0.242	0.18	0.245
NIh	Tmax	πtlp	σ2β2s	sigma response to Climate anomaly, species	0.076	0.065	0.088	0.063	0.091
NIh	Tmax	πtlp	σ2β3s	sigma response to NCI, species	0.173	0.151	0.195	0.147	0.2
NIh	Tmax	πtlp	σ2β4s	sigma response to NIh, species	0.105	0.074	0.137	0.07	0.143
NIh	Tmax	πtlp	σ2β5s	sigma response to Climate anomaly x NCI, species	0.037	0.029	0.045	0.028	0.047
NIh	Tmax	πtlp	σ2β6s	sigma response to Climate anomaly x NIh, species	0.018	0	0.034	0	0.038
NIh	Tmax	πtlp	σ2γ	sigma Intercepts, plots	0.14	0.098	0.193	0.09	0.206
NIh	Tmax	πtlp	σ2ε	sigma Intercepts, individuals	0.664	0.658	0.671	0.656	0.672
NId	Tmax	πtlp	α	Intercept	0.143	0.018	0.256	0	0.272
NId	Tmax	πtlp	β1	DBH	-0.189	-0.225	-0.154	-0.236	-0.146
NId	Tmax	πtlp	β2	Climate anomaly	-0.074	-0.087	-0.059	-0.089	-0.056
NId	Tmax	πtlp	β3	NCI	-0.293	-0.322	-0.261	-0.329	-0.254
NId	Tmax	πtlp	β4	NId	0.028	0.009	0.05	0.003	0.052
NId	Tmax	πtlp	β5	Climate anomaly x NCI	0.038	0.03	0.047	0.028	0.048
NId	Tmax	πtlp	β6	Climate anomaly x NId	0.003	-0.004	0.01	-0.006	0.011
NId	Tmax	πtlp	σ2	sigma	0.622	0.62	0.623	0.62	0.624
NId	Tmax	πtlp	σ2αs	sigma Intercepts, species	0.591	0.522	0.661	0.511	0.681
NId	Tmax	πtlp	σ2β1s	sigma response to DBH, species	0.21	0.183	0.236	0.18	0.245
NId	Tmax	πtlp	σ2β2s	sigma response to Climate anomaly, species	0.072	0.061	0.084	0.06	0.086
NId	Tmax	πtlp	σ2β3s	sigma response to NCI, species	0.169	0.148	0.191	0.147	0.199
NId	Tmax	πtlp	σ2β4s	sigma response to NId, species	0.086	0.069	0.105	0.067	0.109
NId	Tmax	πtlp	σ2β5s	sigma response to Climate anomaly x NCI, species	0.038	0.03	0.046	0.029	0.048
NId	Tmax	πtlp	σ2β6s	sigma response to Climate anomaly x NId, species	0.022	0.013	0.031	0.011	0.033
NId	Tmax	πtlp	σ2γ	sigma Intercepts, plots	0.139	0.094	0.188	0.095	0.206
NId	Tmax	πtlp	σ2ε	sigma Intercepts, individuals	0.663	0.656	0.669	0.655	0.671
NIh	Tmax	LSWC	α	Intercept	0.109	-0.015	0.23	-0.042	0.259
NIh	Tmax	LSWC	β1	DBH	-0.188	-0.227	-0.153	-0.231	-0.145
NIh	Tmax	LSWC	β2	Climate anomaly	-0.071	-0.085	-0.056	-0.087	-0.053
NIh	Tmax	LSWC	β3	NCI	-0.294	-0.325	-0.262	-0.334	-0.258
NIh	Tmax	LSWC	β4	NIh	-0.01	-0.043	0.031	-0.055	0.033
NIh	Tmax	LSWC	β5	Climate anomaly x NCI	0.038	0.03	0.046	0.029	0.048
NIh	Tmax	LSWC	β6	Climate anomaly x NIh	-0.001	-0.009	0.008	-0.012	0.009
NIh	Tmax	LSWC	σ2	sigma	0.621	0.62	0.623	0.62	0.623
NIh	Tmax	LSWC	σ2αs	sigma Intercepts, species	0.617	0.541	0.69	0.538	0.714
NIh	Tmax	LSWC	σ2β1s	sigma response to DBH, species	0.208	0.182	0.235	0.18	0.243
NIh	Tmax	LSWC	σ2β2s	sigma response to Climate anomaly, species	0.071	0.06	0.083	0.059	0.086
NIh	Tmax	LSWC	σ2β3s	sigma response to NCI, species	0.175	0.155	0.198	0.15	0.205
NIh	Tmax	LSWC	σ2β4s	sigma response to NIh, species	0.187	0.158	0.217	0.154	0.224
NIh	Tmax	LSWC	σ2β5s	sigma response to Climate anomaly x NCI, species	0.036	0.028	0.044	0.028	0.046
NIh	Tmax	LSWC	σ2β6s	sigma response to Climate anomaly x NIh, species	0.027	0.015	0.037	0.014	0.04
NIh	Tmax	LSWC	σ2γ	sigma Intercepts, plots	0.139	0.095	0.189	0.089	0.201
NIh	Tmax	LSWC	σ2ε	sigma Intercepts, individuals	0.663	0.656	0.669	0.655	0.671
NId	Tmax	LSWC	α	Intercept	0.128	0.003	0.247	-0.032	0.274
NId	Tmax	LSWC	β1	DBH	-0.187	-0.221	-0.147	-0.232	-0.142
NId	Tmax	LSWC	β2	Climate anomaly	-0.071	-0.086	-0.057	-0.087	-0.054
NId	Tmax	LSWC	β3	NCI	-0.294	-0.33	-0.264	-0.332	-0.257
NId	Tmax	LSWC	β4	NId	0.075	0.052	0.099	0.046	0.105
NId	Tmax	LSWC	β5	Climate anomaly x NCI	0.038	0.03	0.046	0.028	0.048
NId	Tmax	LSWC	β6	Climate anomaly x NId	-0.012	-0.018	-0.006	-0.018	-0.004
NId	Tmax	LSWC	σ2	sigma	0.621	0.62	0.623	0.619	0.623
NId	Tmax	LSWC	σ2αs	sigma Intercepts, species	0.618	0.542	0.689	0.536	0.711
NId	Tmax	LSWC	σ2β1s	sigma response to DBH, species	0.207	0.181	0.234	0.176	0.238
NId	Tmax	LSWC	σ2β2s	sigma response to Climate anomaly, species	0.073	0.063	0.084	0.061	0.087
NId	Tmax	LSWC	σ2β3s	sigma response to NCI, species	0.172	0.151	0.195	0.148	0.2
NId	Tmax	LSWC	σ2β4s	sigma response to NId, species	0.116	0.096	0.136	0.094	0.141
NId	Tmax	LSWC	σ2β5s	sigma response to Climate anomaly x NCI, species	0.037	0.029	0.045	0.028	0.047
NId	Tmax	LSWC	σ2β6s	sigma response to Climate anomaly x NId, species	0.015	0.006	0.024	0.003	0.026
NId	Tmax	LSWC	σ2γ	sigma Intercepts, plots	0.138	0.097	0.188	0.092	0.205
NId	Tmax	LSWC	σ2ε	sigma Intercepts, individuals	0.662	0.656	0.669	0.655	0.67
NIh	Tmax	gmin	α	Intercept	0.143	0.02	0.268	-0.018	0.28
NIh	Tmax	gmin	β1	DBH	-0.186	-0.224	-0.148	-0.232	-0.141
NIh	Tmax	gmin	β2	Climate anomaly	-0.076	-0.091	-0.063	-0.092	-0.058
NIh	Tmax	gmin	β3	NCI	-0.295	-0.324	-0.263	-0.332	-0.255
NIh	Tmax	gmin	β4	NIh	-0.083	-0.124	-0.045	-0.128	-0.033
NIh	Tmax	gmin	β5	Climate anomaly x NCI	0.037	0.029	0.045	0.028	0.047
NIh	Tmax	gmin	β6	Climate anomaly x NIh	0.013	0.003	0.023	-0.001	0.025
NIh	Tmax	gmin	σ2	sigma	0.622	0.62	0.623	0.62	0.623
NIh	Tmax	gmin	σ2αs	sigma Intercepts, species	0.611	0.54	0.683	0.528	0.7
NIh	Tmax	gmin	σ2β1s	sigma response to DBH, species	0.211	0.184	0.239	0.182	0.246
NIh	Tmax	gmin	σ2β2s	sigma response to Climate anomaly, species	0.069	0.059	0.081	0.057	0.082
NIh	Tmax	gmin	σ2β3s	sigma response to NCI, species	0.174	0.152	0.198	0.15	0.203
NIh	Tmax	gmin	σ2β4s	sigma response to NIh, species	0.191	0.158	0.225	0.152	0.232
NIh	Tmax	gmin	σ2β5s	sigma response to Climate anomaly x NCI, species	0.036	0.028	0.044	0.027	0.046
NIh	Tmax	gmin	σ2β6s	sigma response to Climate anomaly x NIh, species	0.035	0.023	0.049	0.02	0.051
NIh	Tmax	gmin	σ2γ	sigma Intercepts, plots	0.136	0.096	0.19	0.091	0.205
NIh	Tmax	gmin	σ2ε	sigma Intercepts, individuals	0.663	0.656	0.669	0.654	0.67
NId	Tmax	gmin	α	Intercept	0.163	0.04	0.287	-0.002	0.296
NId	Tmax	gmin	β1	DBH	-0.185	-0.223	-0.143	-0.229	-0.141
NId	Tmax	gmin	β2	Climate anomaly	-0.073	-0.088	-0.06	-0.088	-0.056
NId	Tmax	gmin	β3	NCI	-0.288	-0.316	-0.256	-0.323	-0.252
NId	Tmax	gmin	β4	NId	0.055	0.023	0.087	0.016	0.093
NId	Tmax	gmin	β5	Climate anomaly x NCI	0.038	0.029	0.046	0.027	0.047
NId	Tmax	gmin	β6	Climate anomaly x NId	0.006	-0.001	0.012	-0.002	0.013
NId	Tmax	gmin	σ2	sigma	0.621	0.62	0.623	0.62	0.623
NId	Tmax	gmin	σ2αs	sigma Intercepts, species	0.643	0.566	0.722	0.55	0.743
NId	Tmax	gmin	σ2β1s	sigma response to DBH, species	0.21	0.184	0.239	0.178	0.241
NId	Tmax	gmin	σ2β2s	sigma response to Climate anomaly, species	0.072	0.062	0.084	0.059	0.086
NId	Tmax	gmin	σ2β3s	sigma response to NCI, species	0.167	0.146	0.19	0.142	0.192
NId	Tmax	gmin	σ2β4s	sigma response to NId, species	0.16	0.134	0.185	0.129	0.19
NId	Tmax	gmin	σ2β5s	sigma response to Climate anomaly x NCI, species	0.037	0.029	0.045	0.028	0.047
NId	Tmax	gmin	σ2β6s	sigma response to Climate anomaly x NId, species	0.012	0	0.022	0	0.026
NId	Tmax	gmin	σ2γ	sigma Intercepts, plots	0.14	0.098	0.191	0.091	0.21
NId	Tmax	gmin	σ2ε	sigma Intercepts, individuals	0.661	0.654	0.668	0.653	0.669
NIh	Tmax	LA	α	Intercept	0.108	-0.024	0.24	-0.053	0.26
NIh	Tmax	LA	β1	DBH	-0.182	-0.219	-0.146	-0.225	-0.135
NIh	Tmax	LA	β2	Climate anomaly	-0.073	-0.086	-0.058	-0.09	-0.055
NIh	Tmax	LA	β3	NCI	-0.289	-0.317	-0.258	-0.326	-0.253
NIh	Tmax	LA	β4	NIh	-0.048	-0.078	-0.019	-0.082	-0.012
NIh	Tmax	LA	β5	Climate anomaly x NCI	0.038	0.03	0.046	0.028	0.047
NIh	Tmax	LA	β6	Climate anomaly x NIh	0	-0.009	0.007	-0.01	0.009
NIh	Tmax	LA	σ2	sigma	0.621	0.62	0.623	0.62	0.623
NIh	Tmax	LA	σ2αs	sigma Intercepts, species	0.674	0.592	0.767	0.583	0.773
NIh	Tmax	LA	σ2β1s	sigma response to DBH, species	0.205	0.18	0.234	0.176	0.238
NIh	Tmax	LA	σ2β2s	sigma response to Climate anomaly, species	0.073	0.061	0.085	0.059	0.088
NIh	Tmax	LA	σ2β3s	sigma response to NCI, species	0.17	0.148	0.192	0.144	0.196
NIh	Tmax	LA	σ2β4s	sigma response to NIh, species	0.138	0.116	0.16	0.113	0.163
NIh	Tmax	LA	σ2β5s	sigma response to Climate anomaly x NCI, species	0.036	0.028	0.044	0.028	0.047
NIh	Tmax	LA	σ2β6s	sigma response to Climate anomaly x NIh, species	0.021	0.012	0.032	0.01	0.034
NIh	Tmax	LA	σ2γ	sigma Intercepts, plots	0.138	0.096	0.192	0.091	0.204
NIh	Tmax	LA	σ2ε	sigma Intercepts, individuals	0.658	0.652	0.665	0.65	0.666
NId	Tmax	LA	α	Intercept	0.095	-0.048	0.234	-0.078	0.255
NId	Tmax	LA	β1	DBH	-0.181	-0.219	-0.139	-0.226	-0.139
NId	Tmax	LA	β2	Climate anomaly	-0.072	-0.085	-0.058	-0.089	-0.055
NId	Tmax	LA	β3	NCI	-0.288	-0.317	-0.255	-0.321	-0.248
NId	Tmax	LA	β4	NId	0.065	0.034	0.094	0.031	0.101
NId	Tmax	LA	β5	Climate anomaly x NCI	0.037	0.029	0.046	0.027	0.047
NId	Tmax	LA	β6	Climate anomaly x NId	-0.003	-0.009	0.003	-0.01	0.005
NId	Tmax	LA	σ2	sigma	0.622	0.62	0.623	0.62	0.623
NId	Tmax	LA	σ2αs	sigma Intercepts, species	0.735	0.642	0.829	0.632	0.862
NId	Tmax	LA	σ2β1s	sigma response to DBH, species	0.204	0.177	0.229	0.176	0.237
NId	Tmax	LA	σ2β2s	sigma response to Climate anomaly, species	0.072	0.061	0.084	0.06	0.088
NId	Tmax	LA	σ2β3s	sigma response to NCI, species	0.164	0.144	0.187	0.141	0.191
NId	Tmax	LA	σ2β4s	sigma response to NId, species	0.149	0.126	0.172	0.122	0.178
NId	Tmax	LA	σ2β5s	sigma response to Climate anomaly x NCI, species	0.037	0.029	0.045	0.028	0.047
NId	Tmax	LA	σ2β6s	sigma response to Climate anomaly x NId, species	0.01	0	0.018	0	0.021
NId	Tmax	LA	σ2γ	sigma Intercepts, plots	0.137	0.096	0.189	0.09	0.203
NId	Tmax	LA	σ2ε	sigma Intercepts, individuals	0.658	0.651	0.664	0.65	0.665
NIh	Tmax	SLA	α	Intercept	0.111	-0.006	0.223	-0.03	0.239
NIh	Tmax	SLA	β1	DBH	-0.183	-0.22	-0.146	-0.231	-0.142
NIh	Tmax	SLA	β2	Climate anomaly	-0.071	-0.084	-0.059	-0.086	-0.057
NIh	Tmax	SLA	β3	NCI	-0.29	-0.321	-0.261	-0.329	-0.255
NIh	Tmax	SLA	β4	NIh	0.078	0.028	0.125	0.02	0.138
NIh	Tmax	SLA	β5	Climate anomaly x NCI	0.037	0.029	0.045	0.028	0.047
NIh	Tmax	SLA	β6	Climate anomaly x NIh	-0.005	-0.016	0.005	-0.018	0.007
NIh	Tmax	SLA	σ2	sigma	0.621	0.62	0.623	0.62	0.623
NIh	Tmax	SLA	σ2αs	sigma Intercepts, species	0.525	0.461	0.593	0.453	0.613
NIh	Tmax	SLA	σ2β1s	sigma response to DBH, species	0.209	0.184	0.238	0.177	0.24
NIh	Tmax	SLA	σ2β2s	sigma response to Climate anomaly, species	0.059	0.046	0.072	0.044	0.075
NIh	Tmax	SLA	σ2β3s	sigma response to NCI, species	0.169	0.148	0.191	0.143	0.196
NIh	Tmax	SLA	σ2β4s	sigma response to NIh, species	0.246	0.205	0.287	0.201	0.3
NIh	Tmax	SLA	σ2β5s	sigma response to Climate anomaly x NCI, species	0.036	0.028	0.044	0.027	0.046
NIh	Tmax	SLA	σ2β6s	sigma response to Climate anomaly x NIh, species	0.036	0.012	0.056	0.008	0.06
NIh	Tmax	SLA	σ2γ	sigma Intercepts, plots	0.141	0.096	0.193	0.09	0.206
NIh	Tmax	SLA	σ2ε	sigma Intercepts, individuals	0.66	0.653	0.667	0.652	0.668
NId	Tmax	SLA	α	Intercept	0.151	0.034	0.272	0.011	0.291
NId	Tmax	SLA	β1	DBH	-0.186	-0.22	-0.149	-0.228	-0.142
NId	Tmax	SLA	β2	Climate anomaly	-0.072	-0.086	-0.059	-0.088	-0.056
NId	Tmax	SLA	β3	NCI	-0.29	-0.32	-0.258	-0.327	-0.253
NId	Tmax	SLA	β4	NId	0.032	0.007	0.059	0	0.063
NId	Tmax	SLA	β5	Climate anomaly x NCI	0.037	0.029	0.046	0.028	0.047
NId	Tmax	SLA	β6	Climate anomaly x NId	0.004	-0.002	0.009	-0.003	0.011
NId	Tmax	SLA	σ2	sigma	0.621	0.62	0.623	0.62	0.623
NId	Tmax	SLA	σ2αs	sigma Intercepts, species	0.586	0.512	0.661	0.503	0.669
NId	Tmax	SLA	σ2β1s	sigma response to DBH, species	0.209	0.183	0.237	0.179	0.245
NId	Tmax	SLA	σ2β2s	sigma response to Climate anomaly, species	0.069	0.058	0.08	0.056	0.082
NId	Tmax	SLA	σ2β3s	sigma response to NCI, species	0.168	0.146	0.191	0.144	0.195
NId	Tmax	SLA	σ2β4s	sigma response to NId, species	0.133	0.114	0.154	0.11	0.16
NId	Tmax	SLA	σ2β5s	sigma response to Climate anomaly x NCI, species	0.037	0.029	0.045	0.028	0.046
NId	Tmax	SLA	σ2β6s	sigma response to Climate anomaly x NId, species	0.013	0.001	0.022	0	0.024
NId	Tmax	SLA	σ2γ	sigma Intercepts, plots	0.142	0.098	0.189	0.095	0.211
NId	Tmax	SLA	σ2ε	sigma Intercepts, individuals	0.661	0.655	0.668	0.653	0.67
NIh	Tmax	Lthick	α	Intercept	0.11	-0.004	0.225	-0.032	0.242
NIh	Tmax	Lthick	β1	DBH	-0.186	-0.222	-0.145	-0.229	-0.141
NIh	Tmax	Lthick	β2	Climate anomaly	-0.073	-0.087	-0.06	-0.089	-0.059
NIh	Tmax	Lthick	β3	NCI	-0.29	-0.321	-0.26	-0.329	-0.254
NIh	Tmax	Lthick	β4	NIh	-0.078	-0.117	-0.039	-0.13	-0.032
NIh	Tmax	Lthick	β5	Climate anomaly x NCI	0.038	0.029	0.046	0.027	0.047
NIh	Tmax	Lthick	β6	Climate anomaly x NIh	-0.003	-0.012	0.005	-0.012	0.007
NIh	Tmax	Lthick	σ2	sigma	0.621	0.62	0.623	0.62	0.623
NIh	Tmax	Lthick	σ2αs	sigma Intercepts, species	0.545	0.486	0.616	0.469	0.623
NIh	Tmax	Lthick	σ2β1s	sigma response to DBH, species	0.209	0.184	0.238	0.179	0.242
NIh	Tmax	Lthick	σ2β2s	sigma response to Climate anomaly, species	0.066	0.055	0.078	0.052	0.08
NIh	Tmax	Lthick	σ2β3s	sigma response to NCI, species	0.17	0.148	0.193	0.144	0.198
NIh	Tmax	Lthick	σ2β4s	sigma response to NIh, species	0.204	0.174	0.238	0.167	0.246
NIh	Tmax	Lthick	σ2β5s	sigma response to Climate anomaly x NCI, species	0.036	0.028	0.044	0.027	0.046
NIh	Tmax	Lthick	σ2β6s	sigma response to Climate anomaly x NIh, species	0.019	0.005	0.034	0.001	0.034
NIh	Tmax	Lthick	σ2γ	sigma Intercepts, plots	0.141	0.101	0.193	0.092	0.208
NIh	Tmax	Lthick	σ2ε	sigma Intercepts, individuals	0.661	0.655	0.668	0.653	0.669
NId	Tmax	Lthick	α	Intercept	0.154	0.035	0.279	0.015	0.309
NId	Tmax	Lthick	β1	DBH	-0.183	-0.221	-0.146	-0.233	-0.139
NId	Tmax	Lthick	β2	Climate anomaly	-0.073	-0.087	-0.059	-0.089	-0.056
NId	Tmax	Lthick	β3	NCI	-0.29	-0.321	-0.26	-0.327	-0.255
NId	Tmax	Lthick	β4	NId	0.046	0.02	0.074	0.014	0.079
NId	Tmax	Lthick	β5	Climate anomaly x NCI	0.037	0.029	0.045	0.028	0.047
NId	Tmax	Lthick	β6	Climate anomaly x NId	0.005	0	0.011	-0.001	0.012
NId	Tmax	Lthick	σ2	sigma	0.621	0.62	0.623	0.62	0.623
NId	Tmax	Lthick	σ2αs	sigma Intercepts, species	0.59	0.526	0.665	0.507	0.679
NId	Tmax	Lthick	σ2β1s	sigma response to DBH, species	0.211	0.184	0.238	0.18	0.244
NId	Tmax	Lthick	σ2β2s	sigma response to Climate anomaly, species	0.071	0.061	0.082	0.059	0.085
NId	Tmax	Lthick	σ2β3s	sigma response to NCI, species	0.17	0.149	0.194	0.145	0.197
NId	Tmax	Lthick	σ2β4s	sigma response to NId, species	0.137	0.113	0.159	0.111	0.165
NId	Tmax	Lthick	σ2β5s	sigma response to Climate anomaly x NCI, species	0.036	0.028	0.044	0.027	0.046
NId	Tmax	Lthick	σ2β6s	sigma response to Climate anomaly x NId, species	0.007	0	0.015	0	0.017
NId	Tmax	Lthick	σ2γ	sigma Intercepts, plots	0.145	0.1	0.198	0.094	0.208
NId	Tmax	Lthick	σ2ε	sigma Intercepts, individuals	0.66	0.654	0.668	0.652	0.668
NIh	Tmax	Ltough	α	Intercept	0.123	-0.001	0.243	-0.02	0.27
NIh	Tmax	Ltough	β1	DBH	-0.188	-0.227	-0.149	-0.231	-0.14
NIh	Tmax	Ltough	β2	Climate anomaly	-0.075	-0.09	-0.061	-0.091	-0.057
NIh	Tmax	Ltough	β3	NCI	-0.288	-0.317	-0.258	-0.325	-0.251
NIh	Tmax	Ltough	β4	NIh	-0.069	-0.098	-0.041	-0.102	-0.034
NIh	Tmax	Ltough	β5	Climate anomaly x NCI	0.038	0.03	0.046	0.028	0.048
NIh	Tmax	Ltough	β6	Climate anomaly x NIh	-0.002	-0.01	0.006	-0.012	0.007
NIh	Tmax	Ltough	σ2	sigma	0.622	0.62	0.623	0.62	0.624
NIh	Tmax	Ltough	σ2αs	sigma Intercepts, species	0.574	0.51	0.651	0.489	0.662
NIh	Tmax	Ltough	σ2β1s	sigma response to DBH, species	0.208	0.182	0.235	0.179	0.243
NIh	Tmax	Ltough	σ2β2s	sigma response to Climate anomaly, species	0.073	0.062	0.084	0.06	0.086
NIh	Tmax	Ltough	σ2β3s	sigma response to NCI, species	0.166	0.146	0.188	0.141	0.192
NIh	Tmax	Ltough	σ2β4s	sigma response to NIh, species	0.126	0.101	0.153	0.095	0.158
NIh	Tmax	Ltough	σ2β5s	sigma response to Climate anomaly x NCI, species	0.037	0.03	0.046	0.029	0.047
NIh	Tmax	Ltough	σ2β6s	sigma response to Climate anomaly x NIh, species	0.018	0.001	0.033	0	0.035
NIh	Tmax	Ltough	σ2γ	sigma Intercepts, plots	0.143	0.098	0.193	0.093	0.21
NIh	Tmax	Ltough	σ2ε	sigma Intercepts, individuals	0.662	0.655	0.669	0.654	0.67
NId	Tmax	Ltough	α	Intercept	0.153	0.036	0.264	0.018	0.312
NId	Tmax	Ltough	β1	DBH	-0.188	-0.228	-0.149	-0.231	-0.144
NId	Tmax	Ltough	β2	Climate anomaly	-0.072	-0.085	-0.058	-0.088	-0.055
NId	Tmax	Ltough	β3	NCI	-0.29	-0.319	-0.26	-0.326	-0.251
NId	Tmax	Ltough	β4	NId	0.015	-0.003	0.034	-0.008	0.037
NId	Tmax	Ltough	β5	Climate anomaly x NCI	0.039	0.03	0.047	0.028	0.048
NId	Tmax	Ltough	β6	Climate anomaly x NId	0.011	0.005	0.018	0.003	0.02
NId	Tmax	Ltough	σ2	sigma	0.622	0.62	0.623	0.62	0.623
NId	Tmax	Ltough	σ2αs	sigma Intercepts, species	0.594	0.527	0.665	0.514	0.685
NId	Tmax	Ltough	σ2β1s	sigma response to DBH, species	0.21	0.181	0.236	0.179	0.244
NId	Tmax	Ltough	σ2β2s	sigma response to Climate anomaly, species	0.071	0.061	0.083	0.058	0.084
NId	Tmax	Ltough	σ2β3s	sigma response to NCI, species	0.166	0.145	0.188	0.142	0.193
NId	Tmax	Ltough	σ2β4s	sigma response to NId, species	0.081	0.066	0.098	0.063	0.1
NId	Tmax	Ltough	σ2β5s	sigma response to Climate anomaly x NCI, species	0.037	0.029	0.045	0.028	0.047
NId	Tmax	Ltough	σ2β6s	sigma response to Climate anomaly x NId, species	0.018	0.007	0.029	0.006	0.03
NId	Tmax	Ltough	σ2γ	sigma Intercepts, plots	0.142	0.096	0.191	0.095	0.209
NId	Tmax	Ltough	σ2ε	sigma Intercepts, individuals	0.663	0.656	0.67	0.655	0.671
NIh	Tmax	WSG	α	Intercept	0.093	-0.023	0.221	-0.045	0.242
NIh	Tmax	WSG	β1	DBH	-0.185	-0.22	-0.146	-0.229	-0.137
NIh	Tmax	WSG	β2	Climate anomaly	-0.069	-0.083	-0.054	-0.087	-0.052
NIh	Tmax	WSG	β3	NCI	-0.288	-0.319	-0.256	-0.323	-0.247
NIh	Tmax	WSG	β4	NIh	-0.083	-0.115	-0.052	-0.117	-0.042
NIh	Tmax	WSG	β5	Climate anomaly x NCI	0.037	0.029	0.046	0.028	0.048
NIh	Tmax	WSG	β6	Climate anomaly x NIh	0.003	-0.006	0.012	-0.007	0.014
NIh	Tmax	WSG	σ2	sigma	0.622	0.62	0.623	0.62	0.623
NIh	Tmax	WSG	σ2αs	sigma Intercepts, species	0.604	0.531	0.68	0.516	0.69
NIh	Tmax	WSG	σ2β1s	sigma response to DBH, species	0.205	0.179	0.232	0.176	0.24
NIh	Tmax	WSG	σ2β2s	sigma response to Climate anomaly, species	0.075	0.063	0.087	0.061	0.09
NIh	Tmax	WSG	σ2β3s	sigma response to NCI, species	0.172	0.152	0.198	0.147	0.201
NIh	Tmax	WSG	σ2β4s	sigma response to NIh, species	0.138	0.111	0.167	0.107	0.174
NIh	Tmax	WSG	σ2β5s	sigma response to Climate anomaly x NCI, species	0.037	0.029	0.045	0.029	0.048
NIh	Tmax	WSG	σ2β6s	sigma response to Climate anomaly x NIh, species	0.026	0.015	0.035	0.014	0.037
NIh	Tmax	WSG	σ2γ	sigma Intercepts, plots	0.145	0.102	0.2	0.092	0.208
NIh	Tmax	WSG	σ2ε	sigma Intercepts, individuals	0.658	0.652	0.665	0.651	0.667
NId	Tmax	WSG	α	Intercept	0.104	-0.021	0.212	-0.071	0.227
NId	Tmax	WSG	β1	DBH	-0.183	-0.219	-0.146	-0.228	-0.138
NId	Tmax	WSG	β2	Climate anomaly	-0.069	-0.083	-0.056	-0.085	-0.051
NId	Tmax	WSG	β3	NCI	-0.286	-0.316	-0.255	-0.322	-0.252
NId	Tmax	WSG	β4	NId	0.059	0.029	0.09	0.023	0.097
NId	Tmax	WSG	β5	Climate anomaly x NCI	0.037	0.029	0.046	0.028	0.047
NId	Tmax	WSG	β6	Climate anomaly x NId	-0.005	-0.013	0.003	-0.014	0.004
NId	Tmax	WSG	σ2	sigma	0.621	0.62	0.623	0.62	0.623
NId	Tmax	WSG	σ2αs	sigma Intercepts, species	0.596	0.521	0.666	0.515	0.686
NId	Tmax	WSG	σ2β1s	sigma response to DBH, species	0.206	0.18	0.235	0.178	0.241
NId	Tmax	WSG	σ2β2s	sigma response to Climate anomaly, species	0.072	0.061	0.084	0.06	0.087
NId	Tmax	WSG	σ2β3s	sigma response to NCI, species	0.166	0.146	0.19	0.14	0.192
NId	Tmax	WSG	σ2β4s	sigma response to NId, species	0.159	0.137	0.188	0.132	0.191
NId	Tmax	WSG	σ2β5s	sigma response to Climate anomaly x NCI, species	0.037	0.029	0.045	0.028	0.046
NId	Tmax	WSG	σ2β6s	sigma response to Climate anomaly x NId, species	0.023	0.014	0.033	0.013	0.036
NId	Tmax	WSG	σ2γ	sigma Intercepts, plots	0.141	0.099	0.195	0.092	0.208
NId	Tmax	WSG	σ2ε	sigma Intercepts, individuals	0.658	0.651	0.665	0.65	0.665
NIh	VPD	δ13C	α	Intercept	0.094	-0.009	0.213	-0.028	0.223
NIh	VPD	δ13C	β1	DBH	-0.201	-0.237	-0.166	-0.246	-0.16
NIh	VPD	δ13C	β2	Climate anomaly	-0.039	-0.061	-0.019	-0.064	-0.014
NIh	VPD	δ13C	β3	NCI	-0.304	-0.335	-0.273	-0.342	-0.269
NIh	VPD	δ13C	β4	NIh	0.069	0.025	0.116	0.012	0.121
NIh	VPD	δ13C	β5	Climate anomaly x NCI	0.009	-0.001	0.018	-0.002	0.022
NIh	VPD	δ13C	β6	Climate anomaly x NIh	0	-0.008	0.009	-0.009	0.011
NIh	VPD	δ13C	σ2	sigma	0.622	0.62	0.623	0.62	0.624
NIh	VPD	δ13C	σ2αs	sigma Intercepts, species	0.51	0.452	0.577	0.442	0.59
NIh	VPD	δ13C	σ2β1s	sigma response to DBH, species	0.203	0.178	0.23	0.175	0.239
NIh	VPD	δ13C	σ2β2s	sigma response to Climate anomaly, species	0.114	0.099	0.131	0.095	0.133
NIh	VPD	δ13C	σ2β3s	sigma response to NCI, species	0.169	0.146	0.191	0.144	0.199
NIh	VPD	δ13C	σ2β4s	sigma response to NIh, species	0.238	0.202	0.275	0.197	0.286
NIh	VPD	δ13C	σ2β5s	sigma response to Climate anomaly x NCI, species	0.044	0.035	0.054	0.034	0.056
NIh	VPD	δ13C	σ2β6s	sigma response to Climate anomaly x NIh, species	0.01	0	0.02	0	0.023
NIh	VPD	δ13C	σ2γ	sigma Intercepts, plots	0.139	0.095	0.188	0.09	0.201
NIh	VPD	δ13C	σ2ε	sigma Intercepts, individuals	0.667	0.66	0.674	0.658	0.675
NId	VPD	δ13C	α	Intercept	0.139	0.016	0.258	0.004	0.286
NId	VPD	δ13C	β1	DBH	-0.203	-0.237	-0.165	-0.249	-0.158
NId	VPD	δ13C	β2	Climate anomaly	-0.039	-0.061	-0.019	-0.063	-0.015
NId	VPD	δ13C	β3	NCI	-0.302	-0.332	-0.269	-0.337	-0.265
NId	VPD	δ13C	β4	NId	0.058	0.03	0.088	0.024	0.096
NId	VPD	δ13C	β5	Climate anomaly x NCI	0.009	-0.001	0.019	-0.002	0.021
NId	VPD	δ13C	β6	Climate anomaly x NId	0.002	-0.004	0.008	-0.005	0.009
NId	VPD	δ13C	σ2	sigma	0.622	0.62	0.623	0.62	0.623
NId	VPD	δ13C	σ2αs	sigma Intercepts, species	0.576	0.508	0.653	0.497	0.665
NId	VPD	δ13C	σ2β1s	sigma response to DBH, species	0.205	0.179	0.23	0.175	0.236
NId	VPD	δ13C	σ2β2s	sigma response to Climate anomaly, species	0.114	0.1	0.131	0.096	0.134
NId	VPD	δ13C	σ2β3s	sigma response to NCI, species	0.17	0.147	0.192	0.145	0.2
NId	VPD	δ13C	σ2β4s	sigma response to NId, species	0.148	0.124	0.173	0.119	0.179
NId	VPD	δ13C	σ2β5s	sigma response to Climate anomaly x NCI, species	0.046	0.036	0.055	0.035	0.057
NId	VPD	δ13C	σ2β6s	sigma response to Climate anomaly x NId, species	0.005	0	0.011	0	0.013
NId	VPD	δ13C	σ2γ	sigma Intercepts, plots	0.144	0.098	0.196	0.091	0.207
NId	VPD	δ13C	σ2ε	sigma Intercepts, individuals	0.668	0.661	0.675	0.66	0.676
NIh	VPD	πtlp	α	Intercept	0.14	0.012	0.257	-0.011	0.265
NIh	VPD	πtlp	β1	DBH	-0.205	-0.24	-0.165	-0.252	-0.164
NIh	VPD	πtlp	β2	Climate anomaly	-0.044	-0.067	-0.022	-0.07	-0.016
NIh	VPD	πtlp	β3	NCI	-0.307	-0.338	-0.276	-0.341	-0.271
NIh	VPD	πtlp	β4	NIh	-0.035	-0.066	-0.008	-0.067	-0.001
NIh	VPD	πtlp	β5	Climate anomaly x NCI	0.01	0	0.02	-0.002	0.022
NIh	VPD	πtlp	β6	Climate anomaly x NIh	0.013	0	0.026	-0.002	0.03
NIh	VPD	πtlp	σ2	sigma	0.622	0.621	0.624	0.62	0.624
NIh	VPD	πtlp	σ2αs	sigma Intercepts, species	0.59	0.519	0.66	0.504	0.68
NIh	VPD	πtlp	σ2β1s	sigma response to DBH, species	0.206	0.181	0.234	0.176	0.239
NIh	VPD	πtlp	σ2β2s	sigma response to Climate anomaly, species	0.119	0.102	0.136	0.1	0.141
NIh	VPD	πtlp	σ2β3s	sigma response to NCI, species	0.172	0.151	0.195	0.149	0.202
NIh	VPD	πtlp	σ2β4s	sigma response to NIh, species	0.106	0.078	0.14	0.072	0.145
NIh	VPD	πtlp	σ2β5s	sigma response to Climate anomaly x NCI, species	0.045	0.036	0.054	0.034	0.056
NIh	VPD	πtlp	σ2β6s	sigma response to Climate anomaly x NIh, species	0.04	0.022	0.058	0.02	0.062
NIh	VPD	πtlp	σ2γ	sigma Intercepts, plots	0.138	0.097	0.188	0.091	0.211
NIh	VPD	πtlp	σ2ε	sigma Intercepts, individuals	0.67	0.663	0.678	0.662	0.678
NId	VPD	πtlp	α	Intercept	0.139	0.021	0.25	0.015	0.296
NId	VPD	πtlp	β1	DBH	-0.208	-0.244	-0.173	-0.249	-0.162
NId	VPD	πtlp	β2	Climate anomaly	-0.039	-0.062	-0.019	-0.066	-0.016
NId	VPD	πtlp	β3	NCI	-0.308	-0.34	-0.279	-0.343	-0.269
NId	VPD	πtlp	β4	NId	0.027	0.005	0.048	0.001	0.05
NId	VPD	πtlp	β5	Climate anomaly x NCI	0.009	0	0.02	-0.002	0.022
NId	VPD	πtlp	β6	Climate anomaly x NId	0	-0.008	0.008	-0.01	0.01
NId	VPD	πtlp	σ2	sigma	0.622	0.62	0.623	0.62	0.624
NId	VPD	πtlp	σ2αs	sigma Intercepts, species	0.587	0.522	0.66	0.504	0.67
NId	VPD	πtlp	σ2β1s	sigma response to DBH, species	0.207	0.181	0.235	0.177	0.242
NId	VPD	πtlp	σ2β2s	sigma response to Climate anomaly, species	0.116	0.099	0.131	0.097	0.135
NId	VPD	πtlp	σ2β3s	sigma response to NCI, species	0.173	0.152	0.197	0.148	0.202
NId	VPD	πtlp	σ2β4s	sigma response to NId, species	0.089	0.071	0.108	0.067	0.113
NId	VPD	πtlp	σ2β5s	sigma response to Climate anomaly x NCI, species	0.045	0.036	0.055	0.035	0.057
NId	VPD	πtlp	σ2β6s	sigma response to Climate anomaly x NId, species	0.02	0.003	0.035	0	0.036
NId	VPD	πtlp	σ2γ	sigma Intercepts, plots	0.14	0.097	0.189	0.095	0.209
NId	VPD	πtlp	σ2ε	sigma Intercepts, individuals	0.669	0.662	0.676	0.66	0.676
NIh	VPD	LSWC	α	Intercept	0.122	0.003	0.245	-0.033	0.272
NIh	VPD	LSWC	β1	DBH	-0.206	-0.239	-0.169	-0.25	-0.163
NIh	VPD	LSWC	β2	Climate anomaly	-0.041	-0.061	-0.02	-0.063	-0.015
NIh	VPD	LSWC	β3	NCI	-0.309	-0.34	-0.278	-0.345	-0.269
NIh	VPD	LSWC	β4	NIh	-0.015	-0.05	0.022	-0.055	0.031
NIh	VPD	LSWC	β5	Climate anomaly x NCI	0.009	0	0.018	-0.002	0.02
NIh	VPD	LSWC	β6	Climate anomaly x NIh	0.002	-0.007	0.011	-0.009	0.013
NIh	VPD	LSWC	σ2	sigma	0.622	0.62	0.623	0.62	0.624
NIh	VPD	LSWC	σ2αs	sigma Intercepts, species	0.599	0.535	0.671	0.515	0.691
NIh	VPD	LSWC	σ2β1s	sigma response to DBH, species	0.2	0.177	0.227	0.173	0.234
NIh	VPD	LSWC	σ2β2s	sigma response to Climate anomaly, species	0.109	0.093	0.124	0.091	0.128
NIh	VPD	LSWC	σ2β3s	sigma response to NCI, species	0.177	0.154	0.2	0.15	0.208
NIh	VPD	LSWC	σ2β4s	sigma response to NIh, species	0.176	0.149	0.207	0.145	0.21
NIh	VPD	LSWC	σ2β5s	sigma response to Climate anomaly x NCI, species	0.041	0.032	0.05	0.031	0.052
NIh	VPD	LSWC	σ2β6s	sigma response to Climate anomaly x NIh, species	0.023	0.009	0.037	0.006	0.04
NIh	VPD	LSWC	σ2γ	sigma Intercepts, plots	0.139	0.094	0.186	0.091	0.205
NIh	VPD	LSWC	σ2ε	sigma Intercepts, individuals	0.669	0.662	0.675	0.661	0.677
NId	VPD	LSWC	α	Intercept	0.13	0.002	0.245	-0.007	0.279
NId	VPD	LSWC	β1	DBH	-0.205	-0.243	-0.166	-0.242	-0.155
NId	VPD	LSWC	β2	Climate anomaly	-0.038	-0.059	-0.017	-0.061	-0.013
NId	VPD	LSWC	β3	NCI	-0.306	-0.336	-0.274	-0.341	-0.267
NId	VPD	LSWC	β4	NId	0.078	0.052	0.101	0.049	0.107
NId	VPD	LSWC	β5	Climate anomaly x NCI	0.009	-0.001	0.019	-0.002	0.02
NId	VPD	LSWC	β6	Climate anomaly x NId	-0.006	-0.012	0	-0.013	0.002
NId	VPD	LSWC	σ2	sigma	0.622	0.62	0.623	0.62	0.624
NId	VPD	LSWC	σ2αs	sigma Intercepts, species	0.606	0.534	0.684	0.527	0.691
NId	VPD	LSWC	σ2β1s	sigma response to DBH, species	0.203	0.177	0.229	0.176	0.237
NId	VPD	LSWC	σ2β2s	sigma response to Climate anomaly, species	0.115	0.099	0.131	0.096	0.135
NId	VPD	LSWC	σ2β3s	sigma response to NCI, species	0.176	0.153	0.199	0.149	0.203
NId	VPD	LSWC	σ2β4s	sigma response to NId, species	0.122	0.102	0.143	0.1	0.15
NId	VPD	LSWC	σ2β5s	sigma response to Climate anomaly x NCI, species	0.044	0.035	0.053	0.033	0.055
NId	VPD	LSWC	σ2β6s	sigma response to Climate anomaly x NId, species	0.005	0	0.012	0	0.015
NId	VPD	LSWC	σ2γ	sigma Intercepts, plots	0.139	0.099	0.189	0.092	0.202
NId	VPD	LSWC	σ2ε	sigma Intercepts, individuals	0.669	0.662	0.675	0.661	0.677
NIh	VPD	gmin	α	Intercept	0.14	0.015	0.266	-0.011	0.289
NIh	VPD	gmin	β1	DBH	-0.203	-0.241	-0.167	-0.244	-0.157
NIh	VPD	gmin	β2	Climate anomaly	-0.04	-0.06	-0.018	-0.066	-0.015
NIh	VPD	gmin	β3	NCI	-0.307	-0.338	-0.274	-0.344	-0.268
NIh	VPD	gmin	β4	NIh	-0.093	-0.131	-0.054	-0.137	-0.043
NIh	VPD	gmin	β5	Climate anomaly x NCI	0.009	-0.001	0.018	-0.002	0.019
NIh	VPD	gmin	β6	Climate anomaly x NIh	0.006	-0.005	0.018	-0.008	0.02
NIh	VPD	gmin	σ2	sigma	0.622	0.62	0.623	0.62	0.624
NIh	VPD	gmin	σ2αs	sigma Intercepts, species	0.607	0.535	0.683	0.529	0.708
NIh	VPD	gmin	σ2β1s	sigma response to DBH, species	0.205	0.179	0.231	0.177	0.239
NIh	VPD	gmin	σ2β2s	sigma response to Climate anomaly, species	0.112	0.096	0.129	0.093	0.133
NIh	VPD	gmin	σ2β3s	sigma response to NCI, species	0.174	0.153	0.198	0.149	0.204
NIh	VPD	gmin	σ2β4s	sigma response to NIh, species	0.188	0.157	0.221	0.151	0.229
NIh	VPD	gmin	σ2β5s	sigma response to Climate anomaly x NCI, species	0.041	0.032	0.05	0.031	0.052
NIh	VPD	gmin	σ2β6s	sigma response to Climate anomaly x NIh, species	0.03	0.016	0.046	0.013	0.049
NIh	VPD	gmin	σ2γ	sigma Intercepts, plots	0.14	0.097	0.191	0.091	0.205
NIh	VPD	gmin	σ2ε	sigma Intercepts, individuals	0.668	0.662	0.675	0.66	0.676
NId	VPD	gmin	α	Intercept	0.162	0.049	0.293	0.017	0.319
NId	VPD	gmin	β1	DBH	-0.201	-0.239	-0.164	-0.246	-0.161
NId	VPD	gmin	β2	Climate anomaly	-0.039	-0.059	-0.016	-0.065	-0.014
NId	VPD	gmin	β3	NCI	-0.301	-0.331	-0.271	-0.338	-0.265
NId	VPD	gmin	β4	NId	0.056	0.024	0.089	0.014	0.094
NId	VPD	gmin	β5	Climate anomaly x NCI	0.009	0	0.019	-0.003	0.02
NId	VPD	gmin	β6	Climate anomaly x NId	0.004	-0.003	0.01	-0.004	0.012
NId	VPD	gmin	σ2	sigma	0.622	0.62	0.623	0.62	0.624
NId	VPD	gmin	σ2αs	sigma Intercepts, species	0.623	0.549	0.698	0.548	0.724
NId	VPD	gmin	σ2β1s	sigma response to DBH, species	0.205	0.179	0.231	0.176	0.237
NId	VPD	gmin	σ2β2s	sigma response to Climate anomaly, species	0.114	0.098	0.129	0.095	0.133
NId	VPD	gmin	σ2β3s	sigma response to NCI, species	0.167	0.146	0.189	0.143	0.195
NId	VPD	gmin	σ2β4s	sigma response to NId, species	0.168	0.14	0.194	0.136	0.199
NId	VPD	gmin	σ2β5s	sigma response to Climate anomaly x NCI, species	0.043	0.034	0.053	0.033	0.055
NId	VPD	gmin	σ2β6s	sigma response to Climate anomaly x NId, species	0.006	0	0.014	0	0.017
NId	VPD	gmin	σ2γ	sigma Intercepts, plots	0.138	0.099	0.19	0.089	0.204
NId	VPD	gmin	σ2ε	sigma Intercepts, individuals	0.668	0.661	0.674	0.659	0.676
NIh	VPD	LA	α	Intercept	0.1	-0.025	0.231	-0.057	0.271
NIh	VPD	LA	β1	DBH	-0.201	-0.238	-0.168	-0.244	-0.152
NIh	VPD	LA	β2	Climate anomaly	-0.044	-0.064	-0.025	-0.066	-0.018
NIh	VPD	LA	β3	NCI	-0.304	-0.337	-0.275	-0.342	-0.266
NIh	VPD	LA	β4	NIh	-0.049	-0.076	-0.019	-0.086	-0.014
NIh	VPD	LA	β5	Climate anomaly x NCI	0.008	-0.001	0.017	-0.003	0.02
NIh	VPD	LA	β6	Climate anomaly x NIh	-0.014	-0.024	-0.003	-0.026	-0.002
NIh	VPD	LA	σ2	sigma	0.622	0.62	0.623	0.62	0.623
NIh	VPD	LA	σ2αs	sigma Intercepts, species	0.647	0.568	0.723	0.561	0.741
NIh	VPD	LA	σ2β1s	sigma response to DBH, species	0.2	0.175	0.227	0.171	0.232
NIh	VPD	LA	σ2β2s	sigma response to Climate anomaly, species	0.102	0.086	0.12	0.082	0.125
NIh	VPD	LA	σ2β3s	sigma response to NCI, species	0.172	0.151	0.196	0.149	0.205
NIh	VPD	LA	σ2β4s	sigma response to NIh, species	0.136	0.115	0.157	0.112	0.163
NIh	VPD	LA	σ2β5s	sigma response to Climate anomaly x NCI, species	0.04	0.031	0.049	0.03	0.051
NIh	VPD	LA	σ2β6s	sigma response to Climate anomaly x NIh, species	0.021	0.008	0.035	0.006	0.039
NIh	VPD	LA	σ2γ	sigma Intercepts, plots	0.137	0.093	0.187	0.09	0.206
NIh	VPD	LA	σ2ε	sigma Intercepts, individuals	0.664	0.658	0.671	0.656	0.672
NId	VPD	LA	α	Intercept	0.09	-0.04	0.226	-0.048	0.274
NId	VPD	LA	β1	DBH	-0.201	-0.234	-0.165	-0.24	-0.156
NId	VPD	LA	β2	Climate anomaly	-0.04	-0.059	-0.021	-0.064	-0.017
NId	VPD	LA	β3	NCI	-0.301	-0.33	-0.271	-0.338	-0.267
NId	VPD	LA	β4	NId	0.065	0.035	0.093	0.028	0.099
NId	VPD	LA	β5	Climate anomaly x NCI	0.009	0	0.018	-0.002	0.02
NId	VPD	LA	β6	Climate anomaly x NId	0.006	-0.002	0.013	-0.003	0.014
NId	VPD	LA	σ2	sigma	0.622	0.62	0.623	0.62	0.624
NId	VPD	LA	σ2αs	sigma Intercepts, species	0.712	0.629	0.804	0.605	0.82
NId	VPD	LA	σ2β1s	sigma response to DBH, species	0.198	0.173	0.226	0.169	0.23
NId	VPD	LA	σ2β2s	sigma response to Climate anomaly, species	0.105	0.087	0.122	0.084	0.124
NId	VPD	LA	σ2β3s	sigma response to NCI, species	0.166	0.145	0.188	0.142	0.196
NId	VPD	LA	σ2β4s	sigma response to NId, species	0.147	0.125	0.171	0.121	0.176
NId	VPD	LA	σ2β5s	sigma response to Climate anomaly x NCI, species	0.04	0.031	0.049	0.03	0.051
NId	VPD	LA	σ2β6s	sigma response to Climate anomaly x NId, species	0.01	0	0.019	0	0.021
NId	VPD	LA	σ2γ	sigma Intercepts, plots	0.137	0.097	0.189	0.089	0.197
NId	VPD	LA	σ2ε	sigma Intercepts, individuals	0.664	0.657	0.671	0.656	0.672
NIh	VPD	SLA	α	Intercept	0.112	0.002	0.22	-0.031	0.241
NIh	VPD	SLA	β1	DBH	-0.2	-0.237	-0.163	-0.248	-0.157
NIh	VPD	SLA	β2	Climate anomaly	-0.039	-0.057	-0.016	-0.064	-0.012
NIh	VPD	SLA	β3	NCI	-0.303	-0.334	-0.269	-0.339	-0.265
NIh	VPD	SLA	β4	NIh	0.083	0.038	0.13	0.028	0.14
NIh	VPD	SLA	β5	Climate anomaly x NCI	0.009	0	0.019	-0.002	0.021
NIh	VPD	SLA	β6	Climate anomaly x NIh	0.004	-0.006	0.013	-0.008	0.014
NIh	VPD	SLA	σ2	sigma	0.622	0.62	0.623	0.62	0.623
NIh	VPD	SLA	σ2αs	sigma Intercepts, species	0.517	0.454	0.585	0.437	0.598
NIh	VPD	SLA	σ2β1s	sigma response to DBH, species	0.204	0.179	0.231	0.174	0.235
NIh	VPD	SLA	σ2β2s	sigma response to Climate anomaly, species	0.112	0.097	0.128	0.093	0.131
NIh	VPD	SLA	σ2β3s	sigma response to NCI, species	0.171	0.15	0.194	0.144	0.197
NIh	VPD	SLA	σ2β4s	sigma response to NIh, species	0.233	0.193	0.272	0.19	0.283
NIh	VPD	SLA	σ2β5s	sigma response to Climate anomaly x NCI, species	0.044	0.035	0.053	0.033	0.055
NIh	VPD	SLA	σ2β6s	sigma response to Climate anomaly x NIh, species	0.011	0	0.025	0	0.03
NIh	VPD	SLA	σ2γ	sigma Intercepts, plots	0.14	0.097	0.191	0.094	0.212
NIh	VPD	SLA	σ2ε	sigma Intercepts, individuals	0.667	0.66	0.673	0.658	0.674
NId	VPD	SLA	α	Intercept	0.162	0.041	0.286	0.023	0.314
NId	VPD	SLA	β1	DBH	-0.201	-0.237	-0.163	-0.242	-0.155
NId	VPD	SLA	β2	Climate anomaly	-0.04	-0.06	-0.019	-0.063	-0.012
NId	VPD	SLA	β3	NCI	-0.302	-0.332	-0.27	-0.338	-0.265
NId	VPD	SLA	β4	NId	0.033	0.007	0.06	0.002	0.066
NId	VPD	SLA	β5	Climate anomaly x NCI	0.009	0	0.019	-0.003	0.02
NId	VPD	SLA	β6	Climate anomaly x NId	0.003	-0.003	0.009	-0.003	0.012
NId	VPD	SLA	σ2	sigma	0.622	0.62	0.623	0.62	0.623
NId	VPD	SLA	σ2αs	sigma Intercepts, species	0.578	0.512	0.648	0.498	0.667
NId	VPD	SLA	σ2β1s	sigma response to DBH, species	0.206	0.181	0.234	0.174	0.238
NId	VPD	SLA	σ2β2s	sigma response to Climate anomaly, species	0.113	0.098	0.129	0.095	0.133
NId	VPD	SLA	σ2β3s	sigma response to NCI, species	0.169	0.147	0.192	0.145	0.198
NId	VPD	SLA	σ2β4s	sigma response to NId, species	0.134	0.114	0.157	0.111	0.163
NId	VPD	SLA	σ2β5s	sigma response to Climate anomaly x NCI, species	0.044	0.035	0.054	0.034	0.056
NId	VPD	SLA	σ2β6s	sigma response to Climate anomaly x NId, species	0.008	0	0.015	0	0.017
NId	VPD	SLA	σ2γ	sigma Intercepts, plots	0.143	0.1	0.2	0.093	0.209
NId	VPD	SLA	σ2ε	sigma Intercepts, individuals	0.667	0.66	0.674	0.659	0.675
NIh	VPD	Lthick	α	Intercept	0.11	0.003	0.24	-0.028	0.247
NIh	VPD	Lthick	β1	DBH	-0.203	-0.24	-0.168	-0.247	-0.159
NIh	VPD	Lthick	β2	Climate anomaly	-0.039	-0.06	-0.019	-0.066	-0.015
NIh	VPD	Lthick	β3	NCI	-0.303	-0.334	-0.272	-0.339	-0.264
NIh	VPD	Lthick	β4	NIh	-0.084	-0.122	-0.044	-0.131	-0.037
NIh	VPD	Lthick	β5	Climate anomaly x NCI	0.009	-0.001	0.018	-0.002	0.02
NIh	VPD	Lthick	β6	Climate anomaly x NIh	-0.011	-0.021	-0.002	-0.023	0
NIh	VPD	Lthick	σ2	sigma	0.622	0.62	0.623	0.62	0.624
NIh	VPD	Lthick	σ2αs	sigma Intercepts, species	0.545	0.477	0.612	0.469	0.633
NIh	VPD	Lthick	σ2β1s	sigma response to DBH, species	0.203	0.178	0.231	0.175	0.237
NIh	VPD	Lthick	σ2β2s	sigma response to Climate anomaly, species	0.114	0.098	0.129	0.096	0.134
NIh	VPD	Lthick	σ2β3s	sigma response to NCI, species	0.173	0.15	0.196	0.148	0.202
NIh	VPD	Lthick	σ2β4s	sigma response to NIh, species	0.194	0.163	0.224	0.161	0.234
NIh	VPD	Lthick	σ2β5s	sigma response to Climate anomaly x NCI, species	0.042	0.034	0.051	0.032	0.053
NIh	VPD	Lthick	σ2β6s	sigma response to Climate anomaly x NIh, species	0.015	0	0.028	0	0.03
NIh	VPD	Lthick	σ2γ	sigma Intercepts, plots	0.139	0.098	0.191	0.094	0.211
NIh	VPD	Lthick	σ2ε	sigma Intercepts, individuals	0.667	0.66	0.674	0.66	0.675
NId	VPD	Lthick	α	Intercept	0.157	0.034	0.278	0.015	0.305
NId	VPD	Lthick	β1	DBH	-0.201	-0.24	-0.164	-0.244	-0.157
NId	VPD	Lthick	β2	Climate anomaly	-0.038	-0.06	-0.017	-0.065	-0.014
NId	VPD	Lthick	β3	NCI	-0.303	-0.334	-0.273	-0.342	-0.267
NId	VPD	Lthick	β4	NId	0.047	0.018	0.075	0.013	0.081
NId	VPD	Lthick	β5	Climate anomaly x NCI	0.008	-0.001	0.018	-0.002	0.02
NId	VPD	Lthick	β6	Climate anomaly x NId	0.004	-0.003	0.012	-0.004	0.013
NId	VPD	Lthick	σ2	sigma	0.622	0.62	0.623	0.62	0.624
NId	VPD	Lthick	σ2αs	sigma Intercepts, species	0.581	0.513	0.65	0.505	0.667
NId	VPD	Lthick	σ2β1s	sigma response to DBH, species	0.205	0.179	0.231	0.176	0.238
NId	VPD	Lthick	σ2β2s	sigma response to Climate anomaly, species	0.115	0.098	0.13	0.096	0.135
NId	VPD	Lthick	σ2β3s	sigma response to NCI, species	0.17	0.151	0.193	0.146	0.199
NId	VPD	Lthick	σ2β4s	sigma response to NId, species	0.142	0.121	0.166	0.116	0.173
NId	VPD	Lthick	σ2β5s	sigma response to Climate anomaly x NCI, species	0.044	0.035	0.053	0.033	0.055
NId	VPD	Lthick	σ2β6s	sigma response to Climate anomaly x NId, species	0.013	0.002	0.023	0	0.024
NId	VPD	Lthick	σ2γ	sigma Intercepts, plots	0.144	0.096	0.195	0.095	0.215
NId	VPD	Lthick	σ2ε	sigma Intercepts, individuals	0.666	0.66	0.673	0.658	0.674
NIh	VPD	Ltough	α	Intercept	0.125	0.003	0.241	-0.013	0.265
NIh	VPD	Ltough	β1	DBH	-0.203	-0.239	-0.166	-0.247	-0.16
NIh	VPD	Ltough	β2	Climate anomaly	-0.043	-0.064	-0.022	-0.068	-0.018
NIh	VPD	Ltough	β3	NCI	-0.301	-0.332	-0.275	-0.337	-0.266
NIh	VPD	Ltough	β4	NIh	-0.076	-0.103	-0.047	-0.111	-0.041
NIh	VPD	Ltough	β5	Climate anomaly x NCI	0.01	0	0.019	-0.001	0.022
NIh	VPD	Ltough	β6	Climate anomaly x NIh	-0.014	-0.025	-0.004	-0.027	-0.002
NIh	VPD	Ltough	σ2	sigma	0.622	0.62	0.624	0.62	0.624
NIh	VPD	Ltough	σ2αs	sigma Intercepts, species	0.567	0.498	0.639	0.492	0.666
NIh	VPD	Ltough	σ2β1s	sigma response to DBH, species	0.203	0.178	0.228	0.174	0.235
NIh	VPD	Ltough	σ2β2s	sigma response to Climate anomaly, species	0.115	0.098	0.131	0.096	0.137
NIh	VPD	Ltough	σ2β3s	sigma response to NCI, species	0.167	0.146	0.189	0.142	0.195
NIh	VPD	Ltough	σ2β4s	sigma response to NIh, species	0.131	0.105	0.159	0.1	0.166
NIh	VPD	Ltough	σ2β5s	sigma response to Climate anomaly x NCI, species	0.044	0.035	0.053	0.034	0.055
NIh	VPD	Ltough	σ2β6s	sigma response to Climate anomaly x NIh, species	0.024	0.005	0.042	0.001	0.044
NIh	VPD	Ltough	σ2γ	sigma Intercepts, plots	0.142	0.1	0.197	0.095	0.214
NIh	VPD	Ltough	σ2ε	sigma Intercepts, individuals	0.668	0.661	0.675	0.66	0.676
NId	VPD	Ltough	α	Intercept	0.151	0.026	0.264	-0.008	0.291
NId	VPD	Ltough	β1	DBH	-0.203	-0.243	-0.166	-0.25	-0.157
NId	VPD	Ltough	β2	Climate anomaly	-0.039	-0.061	-0.018	-0.068	-0.014
NId	VPD	Ltough	β3	NCI	-0.302	-0.331	-0.271	-0.34	-0.265
NId	VPD	Ltough	β4	NId	0.015	-0.004	0.033	-0.007	0.037
NId	VPD	Ltough	β5	Climate anomaly x NCI	0.011	0.001	0.021	-0.001	0.023
NId	VPD	Ltough	β6	Climate anomaly x NId	0.008	0.002	0.015	0	0.017
NId	VPD	Ltough	σ2	sigma	0.622	0.62	0.623	0.62	0.624
NId	VPD	Ltough	σ2αs	sigma Intercepts, species	0.595	0.525	0.671	0.509	0.679
NId	VPD	Ltough	σ2β1s	sigma response to DBH, species	0.205	0.179	0.231	0.176	0.238
NId	VPD	Ltough	σ2β2s	sigma response to Climate anomaly, species	0.118	0.102	0.135	0.101	0.139
NId	VPD	Ltough	σ2β3s	sigma response to NCI, species	0.167	0.146	0.19	0.142	0.193
NId	VPD	Ltough	σ2β4s	sigma response to NId, species	0.079	0.062	0.095	0.06	0.099
NId	VPD	Ltough	σ2β5s	sigma response to Climate anomaly x NCI, species	0.045	0.036	0.054	0.034	0.057
NId	VPD	Ltough	σ2β6s	sigma response to Climate anomaly x NId, species	0.015	0.005	0.025	0.002	0.027
NId	VPD	Ltough	σ2γ	sigma Intercepts, plots	0.141	0.099	0.195	0.095	0.211
NId	VPD	Ltough	σ2ε	sigma Intercepts, individuals	0.669	0.662	0.675	0.66	0.676
NIh	VPD	WSG	α	Intercept	0.096	-0.029	0.217	-0.042	0.234
NIh	VPD	WSG	β1	DBH	-0.201	-0.238	-0.163	-0.247	-0.162
NIh	VPD	WSG	β2	Climate anomaly	-0.042	-0.063	-0.023	-0.067	-0.019
NIh	VPD	WSG	β3	NCI	-0.301	-0.332	-0.269	-0.335	-0.265
NIh	VPD	WSG	β4	NIh	-0.095	-0.126	-0.065	-0.129	-0.059
NIh	VPD	WSG	β5	Climate anomaly x NCI	0.01	0	0.019	-0.001	0.021
NIh	VPD	WSG	β6	Climate anomaly x NIh	-0.005	-0.016	0.005	-0.017	0.007
NIh	VPD	WSG	σ2	sigma	0.622	0.62	0.624	0.62	0.624
NIh	VPD	WSG	σ2αs	sigma Intercepts, species	0.587	0.516	0.661	0.503	0.678
NIh	VPD	WSG	σ2β1s	sigma response to DBH, species	0.201	0.176	0.227	0.17	0.23
NIh	VPD	WSG	σ2β2s	sigma response to Climate anomaly, species	0.106	0.09	0.124	0.086	0.126
NIh	VPD	WSG	σ2β3s	sigma response to NCI, species	0.175	0.152	0.199	0.148	0.204
NIh	VPD	WSG	σ2β4s	sigma response to NIh, species	0.133	0.107	0.162	0.104	0.17
NIh	VPD	WSG	σ2β5s	sigma response to Climate anomaly x NCI, species	0.042	0.033	0.051	0.032	0.054
NIh	VPD	WSG	σ2β6s	sigma response to Climate anomaly x NIh, species	0.024	0.012	0.036	0.009	0.038
NIh	VPD	WSG	σ2γ	sigma Intercepts, plots	0.147	0.102	0.2	0.093	0.215
NIh	VPD	WSG	σ2ε	sigma Intercepts, individuals	0.665	0.659	0.672	0.657	0.674
NId	VPD	WSG	α	Intercept	0.102	-0.02	0.216	-0.036	0.251
NId	VPD	WSG	β1	DBH	-0.2	-0.235	-0.162	-0.241	-0.159
NId	VPD	WSG	β2	Climate anomaly	-0.041	-0.06	-0.021	-0.066	-0.017
NId	VPD	WSG	β3	NCI	-0.3	-0.328	-0.268	-0.34	-0.265
NId	VPD	WSG	β4	NId	0.06	0.029	0.09	0.025	0.1
NId	VPD	WSG	β5	Climate anomaly x NCI	0.01	0.001	0.02	-0.003	0.021
NId	VPD	WSG	β6	Climate anomaly x NId	0.001	-0.007	0.009	-0.008	0.011
NId	VPD	WSG	σ2	sigma	0.622	0.62	0.623	0.62	0.624
NId	VPD	WSG	σ2αs	sigma Intercepts, species	0.583	0.515	0.65	0.508	0.672
NId	VPD	WSG	σ2β1s	sigma response to DBH, species	0.202	0.177	0.228	0.171	0.234
NId	VPD	WSG	σ2β2s	sigma response to Climate anomaly, species	0.108	0.091	0.124	0.088	0.127
NId	VPD	WSG	σ2β3s	sigma response to NCI, species	0.168	0.148	0.19	0.144	0.197
NId	VPD	WSG	σ2β4s	sigma response to NId, species	0.161	0.138	0.188	0.134	0.196
NId	VPD	WSG	σ2β5s	sigma response to Climate anomaly x NCI, species	0.043	0.035	0.053	0.033	0.054
NId	VPD	WSG	σ2β6s	sigma response to Climate anomaly x NId, species	0.016	0	0.028	0	0.031
NId	VPD	WSG	σ2γ	sigma Intercepts, plots	0.142	0.098	0.193	0.091	0.211
NId	VPD	WSG	σ2ε	sigma Intercepts, individuals	0.664	0.658	0.671	0.657	0.673
NIh	CWD	δ13C	α	Intercept	0.088	-0.022	0.197	-0.048	0.207
NIh	CWD	δ13C	β1	DBH	-0.226	-0.266	-0.189	-0.271	-0.186
NIh	CWD	δ13C	β2	Climate anomaly	-0.069	-0.099	-0.044	-0.099	-0.038
NIh	CWD	δ13C	β3	NCI	-0.315	-0.347	-0.283	-0.352	-0.273
NIh	CWD	δ13C	β4	NIh	0.07	0.019	0.118	0.01	0.124
NIh	CWD	δ13C	β5	Climate anomaly x NCI	0.011	-0.001	0.026	-0.005	0.028
NIh	CWD	δ13C	β6	Climate anomaly x NIh	0	-0.022	0.019	-0.028	0.022
NIh	CWD	δ13C	σ2	sigma	0.621	0.619	0.622	0.619	0.622
NIh	CWD	δ13C	σ2αs	sigma Intercepts, species	0.514	0.454	0.579	0.444	0.593
NIh	CWD	δ13C	σ2β1s	sigma response to DBH, species	0.212	0.185	0.239	0.182	0.247
NIh	CWD	δ13C	σ2β2s	sigma response to Climate anomaly, species	0.121	0.1	0.142	0.097	0.148
NIh	CWD	δ13C	σ2β3s	sigma response to NCI, species	0.178	0.155	0.201	0.152	0.209
NIh	CWD	δ13C	σ2β4s	sigma response to NIh, species	0.26	0.222	0.3	0.217	0.311
NIh	CWD	δ13C	σ2β5s	sigma response to Climate anomaly x NCI, species	0.038	0.022	0.055	0.02	0.058
NIh	CWD	δ13C	σ2β6s	sigma response to Climate anomaly x NIh, species	0.042	0.01	0.071	0.004	0.075
NIh	CWD	δ13C	σ2γ	sigma Intercepts, plots	0.139	0.094	0.185	0.094	0.21
NIh	CWD	δ13C	σ2ε	sigma Intercepts, individuals	0.688	0.681	0.695	0.68	0.696
NId	CWD	δ13C	α	Intercept	0.124	0.005	0.24	-0.013	0.281
NId	CWD	δ13C	β1	DBH	-0.228	-0.266	-0.19	-0.27	-0.178
NId	CWD	δ13C	β2	Climate anomaly	-0.07	-0.094	-0.044	-0.101	-0.04
NId	CWD	δ13C	β3	NCI	-0.31	-0.343	-0.278	-0.35	-0.273
NId	CWD	δ13C	β4	NId	0.06	0.029	0.093	0.026	0.099
NId	CWD	δ13C	β5	Climate anomaly x NCI	0.011	-0.002	0.024	-0.004	0.027
NId	CWD	δ13C	β6	Climate anomaly x NId	-0.02	-0.032	-0.007	-0.033	-0.004
NId	CWD	δ13C	σ2	sigma	0.621	0.619	0.622	0.619	0.622
NId	CWD	δ13C	σ2αs	sigma Intercepts, species	0.582	0.512	0.653	0.493	0.666
NId	CWD	δ13C	σ2β1s	sigma response to DBH, species	0.212	0.186	0.238	0.181	0.245
NId	CWD	δ13C	σ2β2s	sigma response to Climate anomaly, species	0.124	0.105	0.145	0.101	0.148
NId	CWD	δ13C	σ2β3s	sigma response to NCI, species	0.179	0.157	0.203	0.152	0.209
NId	CWD	δ13C	σ2β4s	sigma response to NId, species	0.159	0.134	0.186	0.13	0.192
NId	CWD	δ13C	σ2β5s	sigma response to Climate anomaly x NCI, species	0.035	0.019	0.05	0.018	0.055
NId	CWD	δ13C	σ2β6s	sigma response to Climate anomaly x NId, species	0.008	0	0.02	0	0.023
NId	CWD	δ13C	σ2γ	sigma Intercepts, plots	0.143	0.099	0.196	0.098	0.215
NId	CWD	δ13C	σ2ε	sigma Intercepts, individuals	0.689	0.683	0.697	0.681	0.698
NIh	CWD	πtlp	α	Intercept	0.138	0.007	0.263	-0.018	0.278
NIh	CWD	πtlp	β1	DBH	-0.229	-0.267	-0.191	-0.275	-0.185
NIh	CWD	πtlp	β2	Climate anomaly	-0.073	-0.1	-0.048	-0.103	-0.039
NIh	CWD	πtlp	β3	NCI	-0.318	-0.351	-0.283	-0.356	-0.278
NIh	CWD	πtlp	β4	NIh	-0.031	-0.06	-0.001	-0.064	0.007
NIh	CWD	πtlp	β5	Climate anomaly x NCI	0.011	-0.003	0.024	-0.006	0.027
NIh	CWD	πtlp	β6	Climate anomaly x NIh	0.003	-0.016	0.022	-0.018	0.026
NIh	CWD	πtlp	σ2	sigma	0.621	0.619	0.622	0.619	0.623
NIh	CWD	πtlp	σ2αs	sigma Intercepts, species	0.592	0.521	0.669	0.513	0.685
NIh	CWD	πtlp	σ2β1s	sigma response to DBH, species	0.214	0.187	0.243	0.184	0.249
NIh	CWD	πtlp	σ2β2s	sigma response to Climate anomaly, species	0.124	0.103	0.146	0.1	0.151
NIh	CWD	πtlp	σ2β3s	sigma response to NCI, species	0.184	0.16	0.207	0.158	0.213
NIh	CWD	πtlp	σ2β4s	sigma response to NIh, species	0.118	0.088	0.151	0.082	0.159
NIh	CWD	πtlp	σ2β5s	sigma response to Climate anomaly x NCI, species	0.038	0.023	0.053	0.02	0.058
NIh	CWD	πtlp	σ2β6s	sigma response to Climate anomaly x NIh, species	0.019	0	0.044	0	0.051
NIh	CWD	πtlp	σ2γ	sigma Intercepts, plots	0.14	0.097	0.193	0.092	0.208
NIh	CWD	πtlp	σ2ε	sigma Intercepts, individuals	0.692	0.685	0.698	0.683	0.7
NId	CWD	πtlp	α	Intercept	0.135	0.021	0.261	-0.015	0.271
NId	CWD	πtlp	β1	DBH	-0.231	-0.268	-0.195	-0.283	-0.187
NId	CWD	πtlp	β2	Climate anomaly	-0.074	-0.099	-0.047	-0.104	-0.043
NId	CWD	πtlp	β3	NCI	-0.316	-0.347	-0.284	-0.356	-0.276
NId	CWD	πtlp	β4	NId	0.026	0.005	0.049	0	0.052
NId	CWD	πtlp	β5	Climate anomaly x NCI	0.011	-0.002	0.024	-0.005	0.027
NId	CWD	πtlp	β6	Climate anomaly x NId	0.029	0.014	0.043	0.012	0.047
NId	CWD	πtlp	σ2	sigma	0.621	0.619	0.622	0.619	0.623
NId	CWD	πtlp	σ2αs	sigma Intercepts, species	0.581	0.514	0.653	0.505	0.669
NId	CWD	πtlp	σ2β1s	sigma response to DBH, species	0.214	0.187	0.242	0.184	0.25
NId	CWD	πtlp	σ2β2s	sigma response to Climate anomaly, species	0.124	0.104	0.144	0.1	0.149
NId	CWD	πtlp	σ2β3s	sigma response to NCI, species	0.182	0.157	0.205	0.154	0.21
NId	CWD	πtlp	σ2β4s	sigma response to NId, species	0.095	0.076	0.114	0.073	0.12
NId	CWD	πtlp	σ2β5s	sigma response to Climate anomaly x NCI, species	0.034	0.02	0.05	0.016	0.052
NId	CWD	πtlp	σ2β6s	sigma response to Climate anomaly x NId, species	0.023	0	0.045	0	0.049
NId	CWD	πtlp	σ2γ	sigma Intercepts, plots	0.141	0.097	0.192	0.089	0.204
NId	CWD	πtlp	σ2ε	sigma Intercepts, individuals	0.691	0.684	0.698	0.683	0.699
NIh	CWD	LSWC	α	Intercept	0.107	-0.004	0.227	-0.04	0.252
NIh	CWD	LSWC	β1	DBH	-0.23	-0.267	-0.193	-0.275	-0.186
NIh	CWD	LSWC	β2	Climate anomaly	-0.067	-0.095	-0.04	-0.098	-0.035
NIh	CWD	LSWC	β3	NCI	-0.318	-0.349	-0.283	-0.36	-0.28
NIh	CWD	LSWC	β4	NIh	-0.007	-0.045	0.031	-0.052	0.04
NIh	CWD	LSWC	β5	Climate anomaly x NCI	0.012	-0.001	0.025	-0.004	0.027
NIh	CWD	LSWC	β6	Climate anomaly x NIh	-0.006	-0.024	0.011	-0.027	0.014
NIh	CWD	LSWC	σ2	sigma	0.621	0.619	0.622	0.619	0.623
NIh	CWD	LSWC	σ2αs	sigma Intercepts, species	0.617	0.547	0.693	0.531	0.716
NIh	CWD	LSWC	σ2β1s	sigma response to DBH, species	0.211	0.186	0.24	0.182	0.245
NIh	CWD	LSWC	σ2β2s	sigma response to Climate anomaly, species	0.12	0.1	0.14	0.098	0.146
NIh	CWD	LSWC	σ2β3s	sigma response to NCI, species	0.187	0.163	0.212	0.159	0.218
NIh	CWD	LSWC	σ2β4s	sigma response to NIh, species	0.196	0.165	0.228	0.159	0.236
NIh	CWD	LSWC	σ2β5s	sigma response to Climate anomaly x NCI, species	0.035	0.02	0.051	0.018	0.054
NIh	CWD	LSWC	σ2β6s	sigma response to Climate anomaly x NIh, species	0.027	0	0.048	0	0.053
NIh	CWD	LSWC	σ2γ	sigma Intercepts, plots	0.138	0.095	0.189	0.093	0.205
NIh	CWD	LSWC	σ2ε	sigma Intercepts, individuals	0.691	0.684	0.697	0.682	0.698
NId	CWD	LSWC	α	Intercept	0.126	0	0.243	-0.018	0.277
NId	CWD	LSWC	β1	DBH	-0.228	-0.264	-0.188	-0.272	-0.179
NId	CWD	LSWC	β2	Climate anomaly	-0.069	-0.093	-0.042	-0.099	-0.037
NId	CWD	LSWC	β3	NCI	-0.318	-0.35	-0.287	-0.358	-0.28
NId	CWD	LSWC	β4	NId	0.079	0.054	0.104	0.05	0.11
NId	CWD	LSWC	β5	Climate anomaly x NCI	0.012	-0.002	0.025	-0.004	0.028
NId	CWD	LSWC	β6	Climate anomaly x NId	-0.009	-0.023	0.005	-0.026	0.008
NId	CWD	LSWC	σ2	sigma	0.621	0.619	0.622	0.619	0.622
NId	CWD	LSWC	σ2αs	sigma Intercepts, species	0.615	0.542	0.694	0.529	0.709
NId	CWD	LSWC	σ2β1s	sigma response to DBH, species	0.209	0.183	0.238	0.179	0.242
NId	CWD	LSWC	σ2β2s	sigma response to Climate anomaly, species	0.122	0.101	0.142	0.099	0.148
NId	CWD	LSWC	σ2β3s	sigma response to NCI, species	0.184	0.161	0.207	0.157	0.212
NId	CWD	LSWC	σ2β4s	sigma response to NId, species	0.124	0.103	0.144	0.101	0.149
NId	CWD	LSWC	σ2β5s	sigma response to Climate anomaly x NCI, species	0.037	0.022	0.054	0.019	0.057
NId	CWD	LSWC	σ2β6s	sigma response to Climate anomaly x NId, species	0.015	0	0.036	0	0.038
NId	CWD	LSWC	σ2γ	sigma Intercepts, plots	0.139	0.096	0.191	0.091	0.215
NId	CWD	LSWC	σ2ε	sigma Intercepts, individuals	0.69	0.683	0.697	0.682	0.698
NIh	CWD	gmin	α	Intercept	0.132	0.013	0.265	-0.008	0.274
NIh	CWD	gmin	β1	DBH	-0.229	-0.267	-0.193	-0.276	-0.184
NIh	CWD	gmin	β2	Climate anomaly	-0.073	-0.099	-0.048	-0.105	-0.044
NIh	CWD	gmin	β3	NCI	-0.316	-0.35	-0.282	-0.355	-0.277
NIh	CWD	gmin	β4	NIh	-0.095	-0.135	-0.053	-0.14	-0.045
NIh	CWD	gmin	β5	Climate anomaly x NCI	0.012	-0.001	0.026	-0.003	0.028
NIh	CWD	gmin	β6	Climate anomaly x NIh	0.016	-0.001	0.032	-0.004	0.037
NIh	CWD	gmin	σ2	sigma	0.621	0.619	0.622	0.619	0.623
NIh	CWD	gmin	σ2αs	sigma Intercepts, species	0.614	0.543	0.684	0.532	0.709
NIh	CWD	gmin	σ2β1s	sigma response to DBH, species	0.213	0.187	0.241	0.185	0.248
NIh	CWD	gmin	σ2β2s	sigma response to Climate anomaly, species	0.124	0.105	0.145	0.102	0.15
NIh	CWD	gmin	σ2β3s	sigma response to NCI, species	0.184	0.162	0.21	0.159	0.216
NIh	CWD	gmin	σ2β4s	sigma response to NIh, species	0.197	0.164	0.234	0.159	0.239
NIh	CWD	gmin	σ2β5s	sigma response to Climate anomaly x NCI, species	0.035	0.02	0.051	0.017	0.054
NIh	CWD	gmin	σ2β6s	sigma response to Climate anomaly x NIh, species	0.01	0	0.026	0	0.031
NIh	CWD	gmin	σ2γ	sigma Intercepts, plots	0.14	0.098	0.193	0.094	0.211
NIh	CWD	gmin	σ2ε	sigma Intercepts, individuals	0.69	0.683	0.697	0.682	0.699
NId	CWD	gmin	α	Intercept	0.167	0.036	0.288	0.013	0.32
NId	CWD	gmin	β1	DBH	-0.225	-0.261	-0.182	-0.273	-0.179
NId	CWD	gmin	β2	Climate anomaly	-0.072	-0.099	-0.047	-0.102	-0.039
NId	CWD	gmin	β3	NCI	-0.312	-0.346	-0.282	-0.351	-0.276
NId	CWD	gmin	β4	NId	0.06	0.026	0.095	0.019	0.101
NId	CWD	gmin	β5	Climate anomaly x NCI	0.012	-0.002	0.024	-0.004	0.027
NId	CWD	gmin	β6	Climate anomaly x NId	-0.002	-0.016	0.012	-0.018	0.016
NId	CWD	gmin	σ2	sigma	0.621	0.619	0.622	0.619	0.622
NId	CWD	gmin	σ2αs	sigma Intercepts, species	0.637	0.558	0.717	0.541	0.732
NId	CWD	gmin	σ2β1s	sigma response to DBH, species	0.212	0.186	0.24	0.181	0.248
NId	CWD	gmin	σ2β2s	sigma response to Climate anomaly, species	0.124	0.105	0.146	0.101	0.148
NId	CWD	gmin	σ2β3s	sigma response to NCI, species	0.175	0.153	0.198	0.149	0.202
NId	CWD	gmin	σ2β4s	sigma response to NId, species	0.17	0.143	0.196	0.141	0.203
NId	CWD	gmin	σ2β5s	sigma response to Climate anomaly x NCI, species	0.036	0.022	0.052	0.02	0.056
NId	CWD	gmin	σ2β6s	sigma response to Climate anomaly x NId, species	0.011	0	0.028	0	0.033
NId	CWD	gmin	σ2γ	sigma Intercepts, plots	0.139	0.096	0.19	0.093	0.209
NId	CWD	gmin	σ2ε	sigma Intercepts, individuals	0.689	0.682	0.695	0.68	0.697
NIh	CWD	LA	α	Intercept	0.098	-0.034	0.219	-0.059	0.232
NIh	CWD	LA	β1	DBH	-0.221	-0.259	-0.184	-0.266	-0.177
NIh	CWD	LA	β2	Climate anomaly	-0.063	-0.089	-0.037	-0.094	-0.033
NIh	CWD	LA	β3	NCI	-0.312	-0.346	-0.279	-0.35	-0.271
NIh	CWD	LA	β4	NIh	-0.057	-0.088	-0.028	-0.092	-0.024
NIh	CWD	LA	β5	Climate anomaly x NCI	0.01	-0.004	0.022	-0.006	0.026
NIh	CWD	LA	β6	Climate anomaly x NIh	0.025	0.004	0.046	-0.003	0.05
NIh	CWD	LA	σ2	sigma	0.621	0.619	0.622	0.619	0.622
NIh	CWD	LA	σ2αs	sigma Intercepts, species	0.668	0.586	0.756	0.58	0.78
NIh	CWD	LA	σ2β1s	sigma response to DBH, species	0.207	0.182	0.235	0.177	0.239
NIh	CWD	LA	σ2β2s	sigma response to Climate anomaly, species	0.119	0.098	0.139	0.096	0.145
NIh	CWD	LA	σ2β3s	sigma response to NCI, species	0.182	0.159	0.206	0.153	0.212
NIh	CWD	LA	σ2β4s	sigma response to NIh, species	0.143	0.121	0.165	0.118	0.17
NIh	CWD	LA	σ2β5s	sigma response to Climate anomaly x NCI, species	0.036	0.022	0.052	0.018	0.055
NIh	CWD	LA	σ2β6s	sigma response to Climate anomaly x NIh, species	0.06	0.038	0.081	0.037	0.09
NIh	CWD	LA	σ2γ	sigma Intercepts, plots	0.137	0.095	0.188	0.094	0.206
NIh	CWD	LA	σ2ε	sigma Intercepts, individuals	0.686	0.679	0.692	0.677	0.693
NId	CWD	LA	α	Intercept	0.081	-0.057	0.214	-0.1	0.276
NId	CWD	LA	β1	DBH	-0.224	-0.259	-0.188	-0.267	-0.179
NId	CWD	LA	β2	Climate anomaly	-0.068	-0.095	-0.041	-0.1	-0.034
NId	CWD	LA	β3	NCI	-0.309	-0.341	-0.278	-0.349	-0.272
NId	CWD	LA	β4	NId	0.07	0.04	0.099	0.035	0.107
NId	CWD	LA	β5	Climate anomaly x NCI	0.011	-0.002	0.025	-0.005	0.028
NId	CWD	LA	β6	Climate anomaly x NId	-0.007	-0.024	0.009	-0.026	0.014
NId	CWD	LA	σ2	sigma	0.621	0.619	0.622	0.619	0.622
NId	CWD	LA	σ2αs	sigma Intercepts, species	0.749	0.652	0.847	0.64	0.881
NId	CWD	LA	σ2β1s	sigma response to DBH, species	0.204	0.179	0.23	0.175	0.236
NId	CWD	LA	σ2β2s	sigma response to Climate anomaly, species	0.127	0.108	0.15	0.105	0.156
NId	CWD	LA	σ2β3s	sigma response to NCI, species	0.175	0.151	0.197	0.148	0.202
NId	CWD	LA	σ2β4s	sigma response to NId, species	0.154	0.131	0.18	0.126	0.183
NId	CWD	LA	σ2β5s	sigma response to Climate anomaly x NCI, species	0.037	0.021	0.054	0.019	0.057
NId	CWD	LA	σ2β6s	sigma response to Climate anomaly x NId, species	0.039	0.01	0.065	0	0.066
NId	CWD	LA	σ2γ	sigma Intercepts, plots	0.138	0.097	0.186	0.091	0.206
NId	CWD	LA	σ2ε	sigma Intercepts, individuals	0.685	0.678	0.692	0.677	0.693
NIh	CWD	SLA	α	Intercept	0.095	-0.022	0.201	-0.032	0.226
NIh	CWD	SLA	β1	DBH	-0.227	-0.266	-0.189	-0.271	-0.18
NIh	CWD	SLA	β2	Climate anomaly	-0.068	-0.096	-0.041	-0.102	-0.038
NIh	CWD	SLA	β3	NCI	-0.313	-0.345	-0.279	-0.351	-0.275
NIh	CWD	SLA	β4	NIh	0.09	0.043	0.144	0.024	0.149
NIh	CWD	SLA	β5	Climate anomaly x NCI	0.012	-0.001	0.026	-0.004	0.027
NIh	CWD	SLA	β6	Climate anomaly x NIh	-0.006	-0.03	0.014	-0.032	0.02
NIh	CWD	SLA	σ2	sigma	0.621	0.619	0.622	0.619	0.623
NIh	CWD	SLA	σ2αs	sigma Intercepts, species	0.522	0.455	0.59	0.445	0.603
NIh	CWD	SLA	σ2β1s	sigma response to DBH, species	0.211	0.185	0.24	0.18	0.246
NIh	CWD	SLA	σ2β2s	sigma response to Climate anomaly, species	0.125	0.104	0.147	0.101	0.153
NIh	CWD	SLA	σ2β3s	sigma response to NCI, species	0.177	0.155	0.201	0.152	0.206
NIh	CWD	SLA	σ2β4s	sigma response to NIh, species	0.262	0.221	0.307	0.214	0.32
NIh	CWD	SLA	σ2β5s	sigma response to Climate anomaly x NCI, species	0.036	0.022	0.054	0.018	0.057
NIh	CWD	SLA	σ2β6s	sigma response to Climate anomaly x NIh, species	0.045	0.013	0.076	0.006	0.082
NIh	CWD	SLA	σ2γ	sigma Intercepts, plots	0.143	0.101	0.197	0.092	0.211
NIh	CWD	SLA	σ2ε	sigma Intercepts, individuals	0.687	0.68	0.694	0.679	0.695
NId	CWD	SLA	α	Intercept	0.151	0.028	0.271	0.013	0.307
NId	CWD	SLA	β1	DBH	-0.227	-0.264	-0.19	-0.274	-0.176
NId	CWD	SLA	β2	Climate anomaly	-0.071	-0.096	-0.045	-0.103	-0.041
NId	CWD	SLA	β3	NCI	-0.313	-0.343	-0.28	-0.352	-0.273
NId	CWD	SLA	β4	NId	0.035	0.006	0.063	0.002	0.069
NId	CWD	SLA	β5	Climate anomaly x NCI	0.009	-0.005	0.023	-0.008	0.027
NId	CWD	SLA	β6	Climate anomaly x NId	0.003	-0.012	0.018	-0.014	0.021
NId	CWD	SLA	σ2	sigma	0.621	0.619	0.622	0.619	0.622
NId	CWD	SLA	σ2αs	sigma Intercepts, species	0.579	0.513	0.655	0.504	0.677
NId	CWD	SLA	σ2β1s	sigma response to DBH, species	0.213	0.186	0.242	0.182	0.248
NId	CWD	SLA	σ2β2s	sigma response to Climate anomaly, species	0.122	0.103	0.144	0.099	0.148
NId	CWD	SLA	σ2β3s	sigma response to NCI, species	0.179	0.157	0.202	0.152	0.208
NId	CWD	SLA	σ2β4s	sigma response to NId, species	0.144	0.122	0.166	0.12	0.173
NId	CWD	SLA	σ2β5s	sigma response to Climate anomaly x NCI, species	0.044	0.028	0.061	0.026	0.065
NId	CWD	SLA	σ2β6s	sigma response to Climate anomaly x NId, species	0.036	0.013	0.058	0.007	0.061
NId	CWD	SLA	σ2γ	sigma Intercepts, plots	0.143	0.097	0.197	0.096	0.214
NId	CWD	SLA	σ2ε	sigma Intercepts, individuals	0.688	0.681	0.695	0.68	0.697
NIh	CWD	Lthick	α	Intercept	0.099	-0.015	0.213	-0.032	0.222
NIh	CWD	Lthick	β1	DBH	-0.227	-0.265	-0.188	-0.274	-0.183
NIh	CWD	Lthick	β2	Climate anomaly	-0.069	-0.096	-0.042	-0.1	-0.039
NIh	CWD	Lthick	β3	NCI	-0.313	-0.343	-0.276	-0.35	-0.273
NIh	CWD	Lthick	β4	NIh	-0.089	-0.13	-0.044	-0.138	-0.033
NIh	CWD	Lthick	β5	Climate anomaly x NCI	0.013	0	0.026	-0.004	0.028
NIh	CWD	Lthick	β6	Climate anomaly x NIh	0.002	-0.015	0.022	-0.021	0.026
NIh	CWD	Lthick	σ2	sigma	0.621	0.619	0.622	0.619	0.623
NIh	CWD	Lthick	σ2αs	sigma Intercepts, species	0.54	0.476	0.609	0.463	0.625
NIh	CWD	Lthick	σ2β1s	sigma response to DBH, species	0.212	0.185	0.239	0.182	0.247
NIh	CWD	Lthick	σ2β2s	sigma response to Climate anomaly, species	0.125	0.104	0.146	0.102	0.153
NIh	CWD	Lthick	σ2β3s	sigma response to NCI, species	0.18	0.158	0.207	0.152	0.209
NIh	CWD	Lthick	σ2β4s	sigma response to NIh, species	0.215	0.182	0.249	0.176	0.257
NIh	CWD	Lthick	σ2β5s	sigma response to Climate anomaly x NCI, species	0.037	0.02	0.053	0.02	0.058
NIh	CWD	Lthick	σ2β6s	sigma response to Climate anomaly x NIh, species	0.037	0.006	0.062	0	0.064
NIh	CWD	Lthick	σ2γ	sigma Intercepts, plots	0.144	0.098	0.194	0.093	0.209
NIh	CWD	Lthick	σ2ε	sigma Intercepts, individuals	0.688	0.682	0.696	0.68	0.696
NId	CWD	Lthick	α	Intercept	0.142	0.013	0.256	0.001	0.302
NId	CWD	Lthick	β1	DBH	-0.224	-0.266	-0.186	-0.269	-0.174
NId	CWD	Lthick	β2	Climate anomaly	-0.073	-0.097	-0.047	-0.104	-0.044
NId	CWD	Lthick	β3	NCI	-0.311	-0.343	-0.278	-0.351	-0.273
NId	CWD	Lthick	β4	NId	0.047	0.019	0.077	0.011	0.081
NId	CWD	Lthick	β5	Climate anomaly x NCI	0.011	-0.002	0.025	-0.005	0.028
NId	CWD	Lthick	β6	Climate anomaly x NId	-0.005	-0.022	0.011	-0.024	0.015
NId	CWD	Lthick	σ2	sigma	0.621	0.619	0.622	0.619	0.623
NId	CWD	Lthick	σ2αs	sigma Intercepts, species	0.584	0.511	0.656	0.503	0.67
NId	CWD	Lthick	σ2β1s	sigma response to DBH, species	0.214	0.187	0.243	0.182	0.249
NId	CWD	Lthick	σ2β2s	sigma response to Climate anomaly, species	0.117	0.098	0.138	0.094	0.143
NId	CWD	Lthick	σ2β3s	sigma response to NCI, species	0.181	0.158	0.203	0.155	0.21
NId	CWD	Lthick	σ2β4s	sigma response to NId, species	0.149	0.126	0.172	0.123	0.18
NId	CWD	Lthick	σ2β5s	sigma response to Climate anomaly x NCI, species	0.039	0.021	0.055	0.021	0.059
NId	CWD	Lthick	σ2β6s	sigma response to Climate anomaly x NId, species	0.048	0.023	0.075	0.011	0.08
NId	CWD	Lthick	σ2γ	sigma Intercepts, plots	0.147	0.1	0.201	0.092	0.211
NId	CWD	Lthick	σ2ε	sigma Intercepts, individuals	0.687	0.681	0.694	0.678	0.695
NIh	CWD	Ltough	α	Intercept	0.111	0	0.23	-0.025	0.238
NIh	CWD	Ltough	β1	DBH	-0.227	-0.263	-0.19	-0.275	-0.183
NIh	CWD	Ltough	β2	Climate anomaly	-0.069	-0.096	-0.042	-0.099	-0.035
NIh	CWD	Ltough	β3	NCI	-0.309	-0.34	-0.277	-0.347	-0.272
NIh	CWD	Ltough	β4	NIh	-0.084	-0.113	-0.053	-0.118	-0.049
NIh	CWD	Ltough	β5	Climate anomaly x NCI	0.011	-0.004	0.024	-0.007	0.027
NIh	CWD	Ltough	β6	Climate anomaly x NIh	-0.005	-0.024	0.014	-0.027	0.018
NIh	CWD	Ltough	σ2	sigma	0.621	0.619	0.622	0.619	0.623
NIh	CWD	Ltough	σ2αs	sigma Intercepts, species	0.559	0.49	0.626	0.487	0.652
NIh	CWD	Ltough	σ2β1s	sigma response to DBH, species	0.211	0.185	0.24	0.18	0.247
NIh	CWD	Ltough	σ2β2s	sigma response to Climate anomaly, species	0.124	0.104	0.146	0.101	0.152
NIh	CWD	Ltough	σ2β3s	sigma response to NCI, species	0.175	0.153	0.199	0.15	0.203
NIh	CWD	Ltough	σ2β4s	sigma response to NIh, species	0.137	0.11	0.166	0.106	0.173
NIh	CWD	Ltough	σ2β5s	sigma response to Climate anomaly x NCI, species	0.042	0.025	0.058	0.023	0.062
NIh	CWD	Ltough	σ2β6s	sigma response to Climate anomaly x NIh, species	0.041	0.015	0.065	0.01	0.071
NIh	CWD	Ltough	σ2γ	sigma Intercepts, plots	0.144	0.098	0.193	0.097	0.212
NIh	CWD	Ltough	σ2ε	sigma Intercepts, individuals	0.689	0.682	0.696	0.681	0.698
NId	CWD	Ltough	α	Intercept	0.152	0.034	0.267	0.005	0.282
NId	CWD	Ltough	β1	DBH	-0.231	-0.267	-0.193	-0.278	-0.183
NId	CWD	Ltough	β2	Climate anomaly	-0.07	-0.096	-0.047	-0.099	-0.038
NId	CWD	Ltough	β3	NCI	-0.313	-0.345	-0.283	-0.35	-0.274
NId	CWD	Ltough	β4	NId	0.018	-0.001	0.038	-0.006	0.041
NId	CWD	Ltough	β5	Climate anomaly x NCI	0.011	-0.003	0.024	-0.004	0.027
NId	CWD	Ltough	β6	Climate anomaly x NId	-0.004	-0.019	0.012	-0.02	0.017
NId	CWD	Ltough	σ2	sigma	0.621	0.619	0.622	0.619	0.623
NId	CWD	Ltough	σ2αs	sigma Intercepts, species	0.591	0.519	0.661	0.512	0.684
NId	CWD	Ltough	σ2β1s	sigma response to DBH, species	0.214	0.186	0.24	0.18	0.247
NId	CWD	Ltough	σ2β2s	sigma response to Climate anomaly, species	0.12	0.101	0.141	0.099	0.146
NId	CWD	Ltough	σ2β3s	sigma response to NCI, species	0.176	0.155	0.2	0.149	0.203
NId	CWD	Ltough	σ2β4s	sigma response to NId, species	0.085	0.069	0.103	0.066	0.106
NId	CWD	Ltough	σ2β5s	sigma response to Climate anomaly x NCI, species	0.035	0.019	0.05	0.017	0.055
NId	CWD	Ltough	σ2β6s	sigma response to Climate anomaly x NId, species	0.037	0.012	0.061	0.004	0.062
NId	CWD	Ltough	σ2γ	sigma Intercepts, plots	0.142	0.099	0.197	0.094	0.215
NId	CWD	Ltough	σ2ε	sigma Intercepts, individuals	0.69	0.684	0.697	0.682	0.698
NIh	CWD	WSG	α	Intercept	0.082	-0.038	0.203	-0.066	0.221
NIh	CWD	WSG	β1	DBH	-0.225	-0.264	-0.186	-0.276	-0.185
NIh	CWD	WSG	β2	Climate anomaly	-0.069	-0.095	-0.044	-0.1	-0.037
NIh	CWD	WSG	β3	NCI	-0.309	-0.344	-0.276	-0.349	-0.273
NIh	CWD	WSG	β4	NIh	-0.104	-0.137	-0.074	-0.141	-0.066
NIh	CWD	WSG	β5	Climate anomaly x NCI	0.011	-0.002	0.025	-0.005	0.026
NIh	CWD	WSG	β6	Climate anomaly x NIh	0.002	-0.015	0.021	-0.02	0.023
NIh	CWD	WSG	σ2	sigma	0.621	0.619	0.622	0.619	0.623
NIh	CWD	WSG	σ2αs	sigma Intercepts, species	0.607	0.532	0.684	0.521	0.701
NIh	CWD	WSG	σ2β1s	sigma response to DBH, species	0.208	0.183	0.235	0.176	0.239
NIh	CWD	WSG	σ2β2s	sigma response to Climate anomaly, species	0.122	0.102	0.143	0.098	0.146
NIh	CWD	WSG	σ2β3s	sigma response to NCI, species	0.183	0.159	0.208	0.155	0.212
NIh	CWD	WSG	σ2β4s	sigma response to NIh, species	0.138	0.109	0.166	0.105	0.173
NIh	CWD	WSG	σ2β5s	sigma response to Climate anomaly x NCI, species	0.036	0.021	0.053	0.017	0.056
NIh	CWD	WSG	σ2β6s	sigma response to Climate anomaly x NIh, species	0.015	0	0.035	0	0.044
NIh	CWD	WSG	σ2γ	sigma Intercepts, plots	0.147	0.102	0.202	0.096	0.219
NIh	CWD	WSG	σ2ε	sigma Intercepts, individuals	0.686	0.679	0.693	0.677	0.693
NId	CWD	WSG	α	Intercept	0.093	-0.028	0.219	-0.037	0.244
NId	CWD	WSG	β1	DBH	-0.223	-0.264	-0.188	-0.269	-0.18
NId	CWD	WSG	β2	Climate anomaly	-0.069	-0.095	-0.042	-0.098	-0.036
NId	CWD	WSG	β3	NCI	-0.308	-0.341	-0.278	-0.349	-0.272
NId	CWD	WSG	β4	NId	0.065	0.032	0.096	0.026	0.107
NId	CWD	WSG	β5	Climate anomaly x NCI	0.011	-0.002	0.025	-0.005	0.027
NId	CWD	WSG	β6	Climate anomaly x NId	-0.012	-0.027	0.002	-0.029	0.005
NId	CWD	WSG	σ2	sigma	0.621	0.619	0.622	0.619	0.623
NId	CWD	WSG	σ2αs	sigma Intercepts, species	0.599	0.525	0.673	0.513	0.691
NId	CWD	WSG	σ2β1s	sigma response to DBH, species	0.21	0.183	0.237	0.175	0.241
NId	CWD	WSG	σ2β2s	sigma response to Climate anomaly, species	0.126	0.105	0.147	0.102	0.151
NId	CWD	WSG	σ2β3s	sigma response to NCI, species	0.176	0.152	0.198	0.149	0.205
NId	CWD	WSG	σ2β4s	sigma response to NId, species	0.172	0.145	0.198	0.14	0.204
NId	CWD	WSG	σ2β5s	sigma response to Climate anomaly x NCI, species	0.035	0.019	0.052	0.017	0.055
NId	CWD	WSG	σ2β6s	sigma response to Climate anomaly x NId, species	0.009	0	0.024	0	0.029
NId	CWD	WSG	σ2γ	sigma Intercepts, plots	0.143	0.101	0.196	0.097	0.209
NId	CWD	WSG	σ2ε	sigma Intercepts, individuals	0.685	0.678	0.692	0.677	0.693

## Sheet: Table_S3
Table S3: Table of conditional and marginal R2 for each of the 54 non-neutral neighbourhood index - climate anomaly - trait model combinations. Mean R2 estimates, estimated error, 2.5% (Q.25) and 97% (Q97.5) quantiles are given for both conditional and marinal R2 estimates respectively.
neighbourhood index	climate anomaly	trait	R2 conditional	R2 error conditional	R2 Q2.5 conditional	R2 Q97.5 conditional	R2 marginal	R2 error marginal	R2 Q2.5 marginal	R2 Q97.5 marginal
NIh	Tmax	δ13C	0.614	0.001	0.612	0.615	0.107	0.011	0.087	0.13
NIh	Tmax	πtlp	0.613	0.001	0.612	0.615	0.104	0.011	0.085	0.126
NIh	Tmax	LSWC	0.614	0.001	0.612	0.615	0.104	0.011	0.084	0.124
NIh	Tmax	gmin	0.614	0.001	0.612	0.615	0.108	0.011	0.088	0.127
NIh	Tmax	LA	0.614	0.001	0.612	0.615	0.103	0.009	0.085	0.123
NIh	Tmax	SLA	0.614	0.001	0.612	0.615	0.107	0.011	0.084	0.128
NIh	Tmax	Lthick	0.614	0.001	0.612	0.615	0.108	0.011	0.085	0.132
NIh	Tmax	Ltough	0.613	0.001	0.612	0.615	0.109	0.012	0.089	0.133
NIh	Tmax	WSG	0.614	0.001	0.612	0.615	0.11	0.011	0.088	0.134
NId	Tmax	δ13C	0.614	0.001	0.612	0.615	0.105	0.011	0.083	0.13
NId	Tmax	πtlp	0.613	0.001	0.612	0.615	0.105	0.011	0.081	0.125
NId	Tmax	LSWC	0.614	0.001	0.612	0.615	0.107	0.012	0.085	0.13
NId	Tmax	gmin	0.614	0.001	0.612	0.615	0.104	0.011	0.082	0.128
NId	Tmax	LA	0.614	0.001	0.612	0.615	0.108	0.013	0.086	0.132
NId	Tmax	SLA	0.614	0.001	0.612	0.615	0.103	0.011	0.081	0.125
NId	Tmax	Lthick	0.614	0.001	0.612	0.615	0.103	0.012	0.083	0.127
NId	Tmax	Ltough	0.614	0.001	0.612	0.615	0.102	0.011	0.081	0.122
NId	Tmax	WSG	0.614	0.001	0.612	0.615	0.104	0.011	0.083	0.127
NIh	VPD	δ13C	0.614	0.001	0.612	0.615	0.114	0.011	0.091	0.136
NIh	VPD	πtlp	0.613	0.001	0.612	0.615	0.108	0.01	0.09	0.131
NIh	VPD	LSWC	0.613	0.001	0.612	0.615	0.11	0.013	0.09	0.132
NIh	VPD	gmin	0.613	0.001	0.612	0.615	0.114	0.011	0.094	0.133
NIh	VPD	LA	0.613	0.001	0.612	0.615	0.109	0.01	0.09	0.132
NIh	VPD	SLA	0.613	0.001	0.612	0.615	0.114	0.012	0.09	0.139
NIh	VPD	Lthick	0.613	0.001	0.612	0.615	0.112	0.011	0.093	0.137
NIh	VPD	Ltough	0.613	0.001	0.612	0.615	0.114	0.011	0.096	0.136
NIh	VPD	WSG	0.613	0.001	0.612	0.615	0.117	0.011	0.094	0.139
NId	VPD	δ13C	0.614	0.001	0.612	0.615	0.11	0.011	0.089	0.13
NId	VPD	πtlp	0.613	0.001	0.612	0.615	0.109	0.011	0.089	0.129
NId	VPD	LSWC	0.614	0.001	0.612	0.615	0.112	0.011	0.089	0.132
NId	VPD	gmin	0.614	0.001	0.612	0.615	0.109	0.011	0.09	0.133
NId	VPD	LA	0.613	0.001	0.612	0.615	0.114	0.012	0.091	0.135
NId	VPD	SLA	0.614	0.001	0.612	0.615	0.107	0.011	0.085	0.128
NId	VPD	Lthick	0.613	0.001	0.612	0.615	0.107	0.011	0.086	0.128
NId	VPD	Ltough	0.613	0.001	0.612	0.615	0.106	0.01	0.086	0.128
NId	VPD	WSG	0.613	0.001	0.612	0.615	0.11	0.011	0.088	0.133
NIh	CWD	δ13C	0.615	0.001	0.613	0.616	0.125	0.013	0.101	0.15
NIh	CWD	πtlp	0.614	0.001	0.613	0.616	0.118	0.011	0.097	0.142
NIh	CWD	LSWC	0.615	0.001	0.613	0.616	0.119	0.012	0.096	0.145
NIh	CWD	gmin	0.615	0.001	0.613	0.616	0.124	0.012	0.1	0.144
NIh	CWD	LA	0.615	0.001	0.613	0.616	0.117	0.011	0.097	0.141
NIh	CWD	SLA	0.615	0.001	0.613	0.616	0.122	0.012	0.094	0.146
NIh	CWD	Lthick	0.615	0.001	0.613	0.616	0.124	0.013	0.097	0.147
NIh	CWD	Ltough	0.614	0.001	0.613	0.616	0.124	0.013	0.101	0.147
NIh	CWD	WSG	0.615	0.001	0.613	0.616	0.129	0.014	0.102	0.153
NId	CWD	δ13C	0.615	0.001	0.613	0.616	0.117	0.012	0.096	0.142
NId	CWD	πtlp	0.615	0.001	0.613	0.616	0.118	0.012	0.098	0.138
NId	CWD	LSWC	0.615	0.001	0.613	0.616	0.122	0.013	0.098	0.149
NId	CWD	gmin	0.615	0.001	0.613	0.617	0.12	0.015	0.094	0.144
NId	CWD	LA	0.615	0.001	0.613	0.616	0.12	0.012	0.096	0.145
NId	CWD	SLA	0.615	0.001	0.613	0.617	0.116	0.011	0.094	0.136
NId	CWD	Lthick	0.615	0.001	0.613	0.616	0.115	0.014	0.092	0.138
NId	CWD	Ltough	0.614	0.001	0.613	0.616	0.116	0.012	0.095	0.137
NId	CWD	WSG	0.615	0.001	0.613	0.616	0.119	0.013	0.098	0.144

## Sheet: Table_S4
Table S4: Table of summarized species-level responses to neighbourhood indices including trait dissimilarities (NId) and hierarchies (NId) and their interaction with climate anomalies, for each of the 54 non-neutral neighbourhood index - climate anomaly - trait combination models. “N response” gives the number of species that have a clear species-level response deviation from the community level …
neighbourhood index	climate anomaly	trait	predictor	parameter	predictor explanation	N response	N positive	N negative	Percent response	Percent positive	Percent negative	mean community	lower 95% hdpi community	higher 95% hdpi community
NId	CWD	πtlp	Climate anomaly x NId	beta6s	response to Climate anomaly x NId, species	2	2	0	2.25	100	0	-0.002	-0.018	0.016
NId	CWD	gmin	Climate anomaly x NId	beta6s	response to Climate anomaly x NId, species	2	0	2	2.25	0	100	-0.002	-0.018	0.016
NId	CWD	LA	Climate anomaly x NId	beta6s	response to Climate anomaly x NId, species	0	0	0	0	0	0	-0.007	-0.026	0.014
NId	CWD	LSWC	Climate anomaly x NId	beta6s	response to Climate anomaly x NId, species	1	0	1	1.12	0	100	-0.009	-0.026	0.008
NId	CWD	Lthick	Climate anomaly x NId	beta6s	response to Climate anomaly x NId, species	0	0	0	0	0	0	-0.005	-0.024	0.015
NId	CWD	Ltough	Climate anomaly x NId	beta6s	response to Climate anomaly x NId, species	0	0	0	0	0	0	-0.004	-0.02	0.017
NId	CWD	SLA	Climate anomaly x NId	beta6s	response to Climate anomaly x NId, species	0	0	0	0	0	0	0.003	-0.014	0.021
NId	CWD	WSG	Climate anomaly x NId	beta6s	response to Climate anomaly x NId, species	0	0	0	0	0	0	-0.012	-0.029	0.005
NId	CWD	δ13C	Climate anomaly x NId	beta6s	response to Climate anomaly x NId, species	3	0	3	3.37	0	100	-0.02	-0.033	-0.004
NId	Tmax	πtlp	Climate anomaly x NId	beta6s	response to Climate anomaly x NId, species	2	1	1	2.25	50	50	0.003	-0.006	0.011
NId	Tmax	gmin	Climate anomaly x NId	beta6s	response to Climate anomaly x NId, species	1	0	1	1.12	0	100	0.006	-0.002	0.013
NId	Tmax	LA	Climate anomaly x NId	beta6s	response to Climate anomaly x NId, species	1	0	1	1.12	0	100	-0.003	-0.01	0.005
NId	Tmax	LSWC	Climate anomaly x NId	beta6s	response to Climate anomaly x NId, species	5	0	5	5.62	0	100	-0.012	-0.018	-0.004
NId	Tmax	Lthick	Climate anomaly x NId	beta6s	response to Climate anomaly x NId, species	0	0	0	0	0	0	0.005	-0.001	0.012
NId	Tmax	Ltough	Climate anomaly x NId	beta6s	response to Climate anomaly x NId, species	3	3	0	3.37	100	0	0.011	0.003	0.02
NId	Tmax	SLA	Climate anomaly x NId	beta6s	response to Climate anomaly x NId, species	0	0	0	0	0	0	0.004	-0.003	0.011
NId	Tmax	WSG	Climate anomaly x NId	beta6s	response to Climate anomaly x NId, species	5	0	5	5.62	0	100	-0.005	-0.014	0.004
NId	Tmax	δ13C	Climate anomaly x NId	beta6s	response to Climate anomaly x NId, species	2	2	0	2.25	100	0	0.007	0	0.014
NId	VPD	πtlp	Climate anomaly x NId	beta6s	response to Climate anomaly x NId, species	0	0	0	0	0	0	0	-0.01	0.01
NId	VPD	gmin	Climate anomaly x NId	beta6s	response to Climate anomaly x NId, species	1	0	1	1.12	0	100	0.004	-0.004	0.012
NId	VPD	LA	Climate anomaly x NId	beta6s	response to Climate anomaly x NId, species	0	0	0	0	0	0	0.006	-0.003	0.014
NId	VPD	LSWC	Climate anomaly x NId	beta6s	response to Climate anomaly x NId, species	1	0	1	1.12	0	100	-0.006	-0.013	0.002
NId	VPD	Lthick	Climate anomaly x NId	beta6s	response to Climate anomaly x NId, species	0	0	0	0	0	0	0.004	-0.004	0.013
NId	VPD	Ltough	Climate anomaly x NId	beta6s	response to Climate anomaly x NId, species	0	0	0	0	0	0	0.008	0	0.017
NId	VPD	SLA	Climate anomaly x NId	beta6s	response to Climate anomaly x NId, species	0	0	0	0	0	0	0.003	-0.003	0.012
NId	VPD	WSG	Climate anomaly x NId	beta6s	response to Climate anomaly x NId, species	0	0	0	0	0	0	0.001	-0.008	0.011
NId	VPD	δ13C	Climate anomaly x NId	beta6s	response to Climate anomaly x NId, species	1	0	1	1.12	0	100	0.002	-0.005	0.009
NIh	CWD	πtlp	Climate anomaly x NIh	beta6s	response to Climate anomaly x NIh, species	2	0	2	2.25	0	100	0.003	-0.018	0.026
NIh	CWD	gmin	Climate anomaly x NIh	beta6s	response to Climate anomaly x NIh, species	0	0	0	0	0	0	0.016	-0.004	0.037
NIh	CWD	LA	Climate anomaly x NIh	beta6s	response to Climate anomaly x NIh, species	7	7	0	7.87	100	0	0.025	-0.003	0.05
NIh	CWD	LSWC	Climate anomaly x NIh	beta6s	response to Climate anomaly x NIh, species	1	0	1	1.12	0	100	-0.006	-0.027	0.014
NIh	CWD	Lthick	Climate anomaly x NIh	beta6s	response to Climate anomaly x NIh, species	0	0	0	0	0	0	0.002	-0.021	0.026
NIh	CWD	Ltough	Climate anomaly x NIh	beta6s	response to Climate anomaly x NIh, species	1	0	1	1.12	0	100	-0.005	-0.027	0.018
NIh	CWD	SLA	Climate anomaly x NIh	beta6s	response to Climate anomaly x NIh, species	0	0	0	0	0	0	-0.006	-0.032	0.02
NIh	CWD	WSG	Climate anomaly x NIh	beta6s	response to Climate anomaly x NIh, species	1	0	1	1.12	0	100	0.002	-0.02	0.023
NIh	CWD	δ13C	Climate anomaly x NIh	beta6s	response to Climate anomaly x NIh, species	0	0	0	0	0	0	0	-0.028	0.022
NIh	Tmax	πtlp	Climate anomaly x NIh	beta6s	response to Climate anomaly x NIh, species	0	0	0	0	0	0	0.009	-0.002	0.02
NIh	Tmax	gmin	Climate anomaly x NIh	beta6s	response to Climate anomaly x NIh, species	6	6	0	6.74	100	0	0.013	-0.001	0.025
NIh	Tmax	LA	Climate anomaly x NIh	beta6s	response to Climate anomaly x NIh, species	3	1	2	3.37	33.33	66.67	0	-0.01	0.009
NIh	Tmax	LSWC	Climate anomaly x NIh	beta6s	response to Climate anomaly x NIh, species	3	2	1	3.37	66.67	33.33	-0.001	-0.012	0.009
NIh	Tmax	Lthick	Climate anomaly x NIh	beta6s	response to Climate anomaly x NIh, species	0	0	0	0	0	0	-0.003	-0.012	0.007
NIh	Tmax	Ltough	Climate anomaly x NIh	beta6s	response to Climate anomaly x NIh, species	1	0	1	1.12	0	100	-0.002	-0.012	0.007
NIh	Tmax	SLA	Climate anomaly x NIh	beta6s	response to Climate anomaly x NIh, species	0	0	0	0	0	0	-0.005	-0.018	0.007
NIh	Tmax	WSG	Climate anomaly x NIh	beta6s	response to Climate anomaly x NIh, species	7	5	2	7.87	71.43	28.57	0.003	-0.007	0.014
NIh	Tmax	δ13C	Climate anomaly x NIh	beta6s	response to Climate anomaly x NIh, species	4	0	4	4.49	0	100	-0.016	-0.028	-0.005
NIh	VPD	πtlp	Climate anomaly x NIh	beta6s	response to Climate anomaly x NIh, species	6	6	0	6.74	100	0	0.013	-0.002	0.03
NIh	VPD	gmin	Climate anomaly x NIh	beta6s	response to Climate anomaly x NIh, species	3	3	0	3.37	100	0	0.006	-0.008	0.02
NIh	VPD	LA	Climate anomaly x NIh	beta6s	response to Climate anomaly x NIh, species	1	0	1	1.12	0	100	-0.014	-0.026	-0.002
NIh	VPD	LSWC	Climate anomaly x NIh	beta6s	response to Climate anomaly x NIh, species	0	0	0	0	0	0	0.002	-0.009	0.013
NIh	VPD	Lthick	Climate anomaly x NIh	beta6s	response to Climate anomaly x NIh, species	1	0	1	1.12	0	100	-0.011	-0.023	0
NIh	VPD	Ltough	Climate anomaly x NIh	beta6s	response to Climate anomaly x NIh, species	2	0	2	2.25	0	100	-0.014	-0.027	-0.002
NIh	VPD	SLA	Climate anomaly x NIh	beta6s	response to Climate anomaly x NIh, species	2	0	2	2.25	0	100	0.004	-0.008	0.014
NIh	VPD	WSG	Climate anomaly x NIh	beta6s	response to Climate anomaly x NIh, species	1	0	1	1.12	0	100	-0.005	-0.017	0.007
NIh	VPD	δ13C	Climate anomaly x NIh	beta6s	response to Climate anomaly x NIh, species	0	0	0	0	0	0	0	-0.009	0.011
NId	CWD	gmin	NId	beta4s	response to NId, species	23	21	2	25.84	91.3	8.7	0.06	0.019	0.101
NIh	CWD	gmin	NIh	beta4s	response to NIh, species	25	2	23	28.09	8	92	-0.095	-0.14	-0.045
NId	CWD	LA	NId	beta4s	response to NId, species	28	26	2	31.46	92.86	7.14	0.07	0.035	0.107
NIh	CWD	LA	NIh	beta4s	response to NIh, species	24	2	22	26.97	8.33	91.67	-0.057	-0.092	-0.024
NId	CWD	LSWC	NId	beta4s	response to NId, species	24	24	0	26.97	100	0	0.079	0.05	0.11
NIh	CWD	LSWC	NIh	beta4s	response to NIh, species	15	2	13	16.85	13.33	86.67	-0.007	-0.052	0.04
NId	CWD	Lthick	NId	beta4s	response to NId, species	21	19	2	23.6	90.48	9.52	0.047	0.011	0.081
NIh	CWD	Lthick	NIh	beta4s	response to NIh, species	23	4	19	25.84	17.39	82.61	-0.089	-0.138	-0.033
NId	CWD	Ltough	NId	beta4s	response to NId, species	12	11	1	13.48	91.67	8.33	0.018	-0.006	0.041
NIh	CWD	Ltough	NIh	beta4s	response to NIh, species	23	1	22	25.84	4.35	95.65	-0.084	-0.118	-0.049
NId	CWD	SLA	NId	beta4s	response to NId, species	23	16	7	25.84	69.57	30.43	0.035	0.002	0.069
NIh	CWD	SLA	NIh	beta4s	response to NIh, species	23	18	5	25.84	78.26	21.74	0.09	0.024	0.149
NId	CWD	WSG	NId	beta4s	response to NId, species	30	24	6	33.71	80	20	0.065	0.026	0.107
NIh	CWD	WSG	NIh	beta4s	response to NIh, species	30	2	28	33.71	6.67	93.33	-0.104	-0.141	-0.066
NId	CWD	δ13C	NId	beta4s	response to NId, species	24	21	3	26.97	87.5	12.5	0.06	0.026	0.099
NIh	CWD	δ13C	NIh	beta4s	response to NIh, species	23	17	6	25.84	73.91	26.09	0.07	0.01	0.124
NId	CWD	πtlp	NId	beta4s	response to NId, species	11	9	2	12.36	81.82	18.18	0.026	0	0.052
NIh	CWD	πtlp	NIh	beta4s	response to NIh, species	7	2	5	7.87	28.57	71.43	-0.031	-0.064	0.007
NId	Tmax	gmin	NId	beta4s	response to NId, species	19	17	2	21.35	89.47	10.53	0.055	0.016	0.093
NIh	Tmax	gmin	NIh	beta4s	response to NIh, species	23	2	21	25.84	8.7	91.3	-0.083	-0.128	-0.033
NId	Tmax	LA	NId	beta4s	response to NId, species	26	24	2	29.21	92.31	7.69	0.065	0.031	0.101
NIh	Tmax	LA	NIh	beta4s	response to NIh, species	22	2	20	24.72	9.09	90.91	-0.048	-0.082	-0.012
NId	Tmax	LSWC	NId	beta4s	response to NId, species	22	22	0	24.72	100	0	0.075	0.046	0.105
NIh	Tmax	LSWC	NIh	beta4s	response to NIh, species	14	2	12	15.73	14.29	85.71	-0.01	-0.055	0.033
NId	Tmax	Lthick	NId	beta4s	response to NId, species	17	17	0	19.1	100	0	0.046	0.014	0.079
NIh	Tmax	Lthick	NIh	beta4s	response to NIh, species	23	4	19	25.84	17.39	82.61	-0.078	-0.13	-0.032
NId	Tmax	Ltough	NId	beta4s	response to NId, species	11	11	0	12.36	100	0	0.015	-0.008	0.037
NIh	Tmax	Ltough	NIh	beta4s	response to NIh, species	17	1	16	19.1	5.88	94.12	-0.069	-0.102	-0.034
NId	Tmax	SLA	NId	beta4s	response to NId, species	21	17	4	23.6	80.95	19.05	0.032	0	0.063
NIh	Tmax	SLA	NIh	beta4s	response to NIh, species	22	17	5	24.72	77.27	22.73	0.078	0.02	0.138
NId	Tmax	WSG	NId	beta4s	response to NId, species	25	20	5	28.09	80	20	0.059	0.023	0.097
NIh	Tmax	WSG	NIh	beta4s	response to NIh, species	23	2	21	25.84	8.7	91.3	-0.083	-0.117	-0.042
NId	Tmax	δ13C	NId	beta4s	response to NId, species	24	21	3	26.97	87.5	12.5	0.058	0.025	0.092
NIh	Tmax	δ13C	NIh	beta4s	response to NIh, species	22	16	6	24.72	72.73	27.27	0.061	0.001	0.115
NId	Tmax	πtlp	NId	beta4s	response to NId, species	13	11	2	14.61	84.62	15.38	0.028	0.003	0.052
NIh	Tmax	πtlp	NIh	beta4s	response to NIh, species	7	2	5	7.87	28.57	71.43	-0.032	-0.065	0.001
NId	VPD	gmin	NId	beta4s	response to NId, species	21	19	2	23.6	90.48	9.52	0.056	0.014	0.094
NIh	VPD	gmin	NIh	beta4s	response to NIh, species	24	2	22	26.97	8.33	91.67	-0.093	-0.137	-0.043
NId	VPD	LA	NId	beta4s	response to NId, species	25	24	1	28.09	96	4	0.065	0.028	0.099
NIh	VPD	LA	NIh	beta4s	response to NIh, species	22	2	20	24.72	9.09	90.91	-0.049	-0.086	-0.014
NId	VPD	LSWC	NId	beta4s	response to NId, species	22	22	0	24.72	100	0	0.078	0.049	0.107
NIh	VPD	LSWC	NIh	beta4s	response to NIh, species	15	2	13	16.85	13.33	86.67	-0.015	-0.055	0.031
NId	VPD	Lthick	NId	beta4s	response to NId, species	19	17	2	21.35	89.47	10.53	0.047	0.013	0.081
NIh	VPD	Lthick	NIh	beta4s	response to NIh, species	21	4	17	23.6	19.05	80.95	-0.084	-0.131	-0.037
NId	VPD	Ltough	NId	beta4s	response to NId, species	12	11	1	13.48	91.67	8.33	0.015	-0.007	0.037
NIh	VPD	Ltough	NIh	beta4s	response to NIh, species	19	1	18	21.35	5.26	94.74	-0.076	-0.111	-0.041
NId	VPD	SLA	NId	beta4s	response to NId, species	22	17	5	24.72	77.27	22.73	0.033	0.002	0.066
NIh	VPD	SLA	NIh	beta4s	response to NIh, species	22	17	5	24.72	77.27	22.73	0.083	0.028	0.14
NId	VPD	WSG	NId	beta4s	response to NId, species	26	21	5	29.21	80.77	19.23	0.06	0.025	0.1
NIh	VPD	WSG	NIh	beta4s	response to NIh, species	25	2	23	28.09	8	92	-0.095	-0.129	-0.059
NId	VPD	δ13C	NId	beta4s	response to NId, species	24	21	3	26.97	87.5	12.5	0.058	0.024	0.096
NIh	VPD	δ13C	NIh	beta4s	response to NIh, species	23	16	7	25.84	69.57	30.43	0.069	0.012	0.121
NId	VPD	πtlp	NId	beta4s	response to NId, species	8	8	0	8.99	100	0	0.027	0.001	0.05
NIh	VPD	πtlp	NIh	beta4s	response to NIh, species	8	2	6	8.99	25	75	-0.035	-0.067	-0.001

## Sheet: Table_S5
Table S5: Summary statistics for Pearson correlations between species-specific trait values and corresponding species-specific responses to neighbourhood trait hierarchies (NIh) and dissimilarities (NId) and their interaction with climate anomalies. Pearson correlation coefficients (r), p value, lower and upper confidence intervals (CI), t values (t), degrees of freedom (df) are given for each of…
Including outlier for LA (Cecropia obtusa)									Excluding outlier for LA (Cecropia obtusa)
neighbourhood index	climate anomaly	trait	predictor	r	p-value	lower CI	upper CI	confidence level	neighbourhood index	climate anomaly	trait	predictor	r	p-value	lower CI	upper CI	confidence level
NIh	CWD	LA	NIh	0.424844	3.32923e-05	0.237611	0.58164	0.95	NIh	CWD	LA	NIh	0.0433143	0.688639	-0.167649	0.250484	0.95
NId	CWD	LA	NId	0.531982	8.09798e-08	0.364059	0.666408	0.95	NId	CWD	LA	NId	0.11853	0.271376	-0.0932262	0.320028	0.95
NIh	CWD	LA	Climate anomaly x NIh	-0.148626	0.164514	-0.346168	0.0615353	0.95	NIh	CWD	LA	Climate anomaly x NIh	-0.0504897	0.640385	-0.257212	0.160651	0.95
NId	CWD	LA	Climate anomaly x NId	-0.173755	0.103431	-0.368671	0.035797	0.95	NId	CWD	LA	Climate anomaly x NId	0.0408422	0.705569	-0.170055	0.248162	0.95
NIh	Tmax	LA	NIh	0.408684	7.00533e-05	0.219073	0.568551	0.95	NIh	Tmax	LA	NIh	0.0224188	0.835755	-0.187906	0.230777	0.95
NId	Tmax	LA	NId	0.521348	1.61946e-07	0.351226	0.658147	0.95	NId	Tmax	LA	NId	0.0987368	0.360072	-0.113043	0.301935	0.95
NIh	Tmax	LA	Climate anomaly x NIh	-0.219483	0.0387724	-0.409042	-0.0117635	0.95	NIh	Tmax	LA	Climate anomaly x NIh	0.0406496	0.706895	-0.170242	0.247981	0.95
NId	Tmax	LA	Climate anomaly x NId	-0.629375	3.94849e-11	-0.740565	-0.484641	0.95	NId	Tmax	LA	Climate anomaly x NId	-0.322873	0.00215405	-0.498598	-0.121658	0.95
NIh	VPD	LA	NIh	0.447527	1.097e-05	0.263862	0.599875	0.95	NIh	VPD	LA	NIh	0.0807769	0.454374	-0.13088	0.285391	0.95
NId	VPD	LA	NId	0.537312	5.67019e-08	0.370515	0.670536	0.95	NId	VPD	LA	NId	0.092002	0.393923	-0.119748	0.295745	0.95
NIh	VPD	LA	Climate anomaly x NIh	0.585028	1.7388e-09	0.429044	0.707131	0.95	NIh	VPD	LA	Climate anomaly x NIh	0.237307	0.0260003	0.0293217	0.425596	0.95
NId	VPD	LA	Climate anomaly x NId	0.489969	1.09682e-06	0.313724	0.633576	0.95	NId	VPD	LA	Climate anomaly x NId	0.0416909	0.69974	-0.169229	0.248959	0.95
NIh	CWD	LSWC	NIh	0.218173	0.0399798	0.0103883	0.407897	0.95
NId	CWD	LSWC	NId	0.117531	0.272678	-0.0930024	0.318004	0.95
NIh	CWD	LSWC	Climate anomaly x NIh	-0.200182	0.0599856	-0.392092	0.00842633	0.95
NId	CWD	LSWC	Climate anomaly x NId	-0.148065	0.166131	-0.345663	0.0621066	0.95
NIh	Tmax	LSWC	NIh	0.212797	0.0452704	0.00475032	0.403186	0.95
NId	Tmax	LSWC	NId	0.0875563	0.41456	-0.122942	0.290516	0.95
NIh	Tmax	LSWC	Climate anomaly x NIh	-0.157394	0.140735	-0.354046	0.0525865	0.95
NId	Tmax	LSWC	Climate anomaly x NId	-0.20827	0.0501629	-0.399211	-1.36565e-05	0.95
NIh	VPD	LSWC	NIh	0.175417	0.100121	-0.0340846	0.370152	0.95
NId	VPD	LSWC	NId	0.104185	0.331233	-0.10638	0.305807	0.95
NIh	VPD	LSWC	Climate anomaly x NIh	0.105979	0.322928	-0.104586	0.30745	0.95
NId	VPD	LSWC	Climate anomaly x NId	-0.0885764	0.409122	-0.291457	0.12193	0.95
NIh	CWD	Lthick	NIh	0.19362	0.0690593	-0.0152516	0.3863	0.95
NId	CWD	Lthick	NId	-0.228866	0.0309812	-0.417236	-0.0216405	0.95
NIh	CWD	Lthick	Climate anomaly x NIh	-0.111317	0.299015	-0.312333	0.0992404	0.95
NId	CWD	Lthick	Climate anomaly x NId	0.194289	0.0680869	-0.0145571	0.386891	0.95
NIh	Tmax	Lthick	NIh	0.197253	0.0639076	-0.0114751	0.389509	0.95
NId	Tmax	Lthick	NId	-0.206305	0.052418	-0.397484	0.00203936	0.95
NIh	Tmax	Lthick	Climate anomaly x NIh	-0.0137433	0.898286	-0.221366	0.195072	0.95
NId	Tmax	Lthick	Climate anomaly x NId	0.100354	0.34942	-0.110206	0.302293	0.95
NIh	VPD	Lthick	NIh	0.206568	0.0521114	-0.00176467	0.397715	0.95
NId	VPD	Lthick	NId	-0.21243	0.0456514	-0.402864	-0.00436635	0.95
NIh	VPD	Lthick	Climate anomaly x NIh	-0.146192	0.171614	-0.343976	0.0640133	0.95
NId	VPD	Lthick	Climate anomaly x NId	-0.17075	0.109631	-0.365992	0.0388897	0.95
NIh	CWD	Ltough	NIh	0.128012	0.231885	-0.0824425	0.327537	0.95
NId	CWD	Ltough	NId	-0.315961	0.00255877	-0.491853	-0.11529	0.95
NIh	CWD	Ltough	Climate anomaly x NIh	-0.123215	0.249992	-0.323179	0.0872809	0.95
NId	CWD	Ltough	Climate anomaly x NId	0.169881	0.111477	-0.0397833	0.365217	0.95
NIh	Tmax	Ltough	NIh	0.140873	0.18791	-0.06942	0.339179	0.95
NId	Tmax	Ltough	NId	-0.278842	0.00814238	-0.460365	-0.0749371	0.95
NIh	Tmax	Ltough	Climate anomaly x NIh	0.199954	0.0602833	-0.00866346	0.391892	0.95
NId	Tmax	Ltough	Climate anomaly x NId	-0.235623	0.0262267	-0.423117	-0.0287786	0.95
NIh	VPD	Ltough	NIh	0.129599	0.226102	-0.0808398	0.328977	0.95
NId	VPD	Ltough	NId	-0.30374	0.00380776	-0.481536	-0.101931	0.95
NIh	VPD	Ltough	Climate anomaly x NIh	0.0244236	0.820277	-0.184773	0.231503	0.95
NId	VPD	Ltough	Climate anomaly x NId	-0.300295	0.00424666	-0.47862	-0.0981782	0.95
NIh	CWD	SLA	NIh	0.0822943	0.443266	-0.128159	0.285655	0.95
NId	CWD	SLA	NId	0.10804	0.313556	-0.102524	0.309336	0.95
NIh	CWD	SLA	Climate anomaly x NIh	0.00168471	0.987499	-0.206645	0.209868	0.95
NId	CWD	SLA	Climate anomaly x NId	0.0589523	0.583163	-0.15116	0.263968	0.95
NIh	Tmax	SLA	NIh	0.0819265	0.445314	-0.128523	0.285315	0.95
NId	Tmax	SLA	NId	0.0772414	0.471852	-0.133157	0.280978	0.95
NIh	Tmax	SLA	Climate anomaly x NIh	-0.0433871	0.686421	-0.24939	0.166373	0.95
NId	Tmax	SLA	Climate anomaly x NId	-0.147875	0.166682	-0.345492	0.0623006	0.95
NIh	VPD	SLA	NIh	0.0873422	0.415706	-0.123155	0.290318	0.95
NId	VPD	SLA	NId	0.0651736	0.543984	-0.145052	0.269769	0.95
NIh	VPD	SLA	Climate anomaly x NIh	-0.126851	0.236181	-0.326483	0.0836144	0.95
NId	VPD	SLA	Climate anomaly x NId	0.0501959	0.640395	-0.159731	0.255779	0.95
NIh	CWD	WSG	NIh	0.277353	0.00850359	0.0733319	0.459092	0.95
NId	CWD	WSG	NId	-0.475831	2.44476e-06	-0.62241	-0.297006	0.95
NIh	CWD	WSG	Climate anomaly x NIh	-0.164566	0.123294	-0.360469	0.0452409	0.95
NId	CWD	WSG	Climate anomaly x NId	-0.22445	0.0344658	-0.413384	-0.0169869	0.95
NIh	Tmax	WSG	NIh	0.275027	0.009096	0.0708265	0.457102	0.95
NId	Tmax	WSG	NId	-0.442803	1.39148e-05	-0.59609	-0.258372	0.95
NIh	Tmax	WSG	Climate anomaly x NIh	-0.120167	0.261991	-0.320405	0.0903508	0.95
NId	Tmax	WSG	Climate anomaly x NId	0.314961	0.00264498	0.114195	0.491011	0.95
NIh	VPD	WSG	NIh	0.262411	0.0129813	0.0572844	0.446279	0.95
NId	VPD	WSG	NId	-0.459761	5.82779e-06	-0.609645	-0.278135	0.95
NIh	VPD	WSG	Climate anomaly x NIh	0.191247	0.0726013	-0.0177149	0.384202	0.95
NId	VPD	WSG	Climate anomaly x NId	-0.169343	0.112631	-0.364737	0.0403361	0.95
NIh	CWD	δ13C	NIh	0.190906	0.073123	-0.0180693	0.3839	0.95
NId	CWD	δ13C	NId	0.20664	0.0520278	-0.00168952	0.397779	0.95
NIh	CWD	δ13C	Climate anomaly x NIh	-0.100983	0.346389	-0.30287	0.109578	0.95
NId	CWD	δ13C	Climate anomaly x NId	-0.263746	0.0125113	-0.447427	-0.0587139	0.95
NIh	Tmax	δ13C	NIh	0.195093	0.0669319	-0.0137214	0.387602	0.95
NId	Tmax	δ13C	NId	0.187557	0.0783996	-0.0215414	0.380934	0.95
NIh	Tmax	δ13C	Climate anomaly x NIh	-0.0793663	0.459711	-0.282946	0.131057	0.95
NId	Tmax	δ13C	Climate anomaly x NId	-0.223322	0.0354069	-0.412398	-0.0157996	0.95
NIh	VPD	δ13C	NIh	0.198801	0.0618088	-0.00986361	0.390875	0.95
NId	VPD	δ13C	NId	0.191645	0.071998	-0.0173025	0.384554	0.95
NIh	VPD	δ13C	Climate anomaly x NIh	0.0289458	0.787722	-0.180398	0.235781	0.95
NId	VPD	δ13C	Climate anomaly x NId	-0.280109	0.00784575	-0.461448	-0.0763038	0.95
NIh	CWD	gmin	NIh	0.137602	0.198473	-0.0727387	0.336224	0.95
NId	CWD	gmin	NId	-0.0404841	0.70641	-0.246661	0.169199	0.95
NIh	CWD	gmin	Climate anomaly x NIh	0.128297	0.230838	-0.0821545	0.327796	0.95
NId	CWD	gmin	Climate anomaly x NId	0.147398	0.168069	-0.0627861	0.345062	0.95
NIh	Tmax	gmin	NIh	0.140474	0.189177	-0.0698254	0.338819	0.95
NId	Tmax	gmin	NId	-0.037229	0.729062	-0.243597	0.172364	0.95
NIh	Tmax	gmin	Climate anomaly x NIh	0.0247803	0.817697	-0.184428	0.231841	0.95
NId	Tmax	gmin	Climate anomaly x NId	0.0228024	0.832026	-0.186339	0.229967	0.95
NIh	VPD	gmin	NIh	0.146443	0.170871	-0.0637578	0.344203	0.95
NId	VPD	gmin	NId	-0.0489837	0.648496	-0.254643	0.160915	0.95
NIh	VPD	gmin	Climate anomaly x NIh	-0.00183097	0.986413	-0.210008	0.206505	0.95
NId	VPD	gmin	Climate anomaly x NId	0.111082	0.300044	-0.0994763	0.312118	0.95
NIh	CWD	πtlp	NIh	0.134358	0.209365	-0.0760259	0.333289	0.95
NId	CWD	πtlp	NId	-0.0821587	0.44402	-0.28553	0.128293	0.95
NIh	CWD	πtlp	Climate anomaly x NIh	0.342056	0.0010348	0.144061	0.513718	0.95
NId	CWD	πtlp	Climate anomaly x NId	0.208187	0.050256	-7.26306e-05	0.399139	0.95
NIh	Tmax	πtlp	NIh	0.156329	0.143477	-0.0536754	0.35309	0.95
NId	Tmax	πtlp	NId	-0.0757077	0.480723	-0.279557	0.134672	0.95
NIh	Tmax	πtlp	Climate anomaly x NIh	0.251602	0.0173856	0.0457419	0.436963	0.95
NId	Tmax	πtlp	Climate anomaly x NId	0.113298	0.290443	-0.0972535	0.314143	0.95
NIh	VPD	πtlp	NIh	0.112335	0.294588	-0.0982191	0.313263	0.95
NId	VPD	πtlp	NId	-0.0898848	0.40221	-0.292663	0.12063	0.95
NIh	VPD	πtlp	Climate anomaly x NIh	0.114409	0.285709	-0.0961386	0.315156	0.95
NId	VPD	πtlp	Climate anomaly x NId	0.108886	0.309758	-0.101676	0.310111	0.95

## Sheet: Table_S6
Table S6: Summary table for spatial autocorrelation checks for all 12150 plot - census year - model combinations (hereafter refered to as total combination). Results are shown for each of the assessed 61 uniformaly distributed discrete distances classes, spaning from 0 to 120m. Summary statistics are are shown respectively across different subsets of the data: all 12150 plot - census year - model…
	accross all plot - census year - model combinations		for subset 1: significant correlations <0,2 or >-0,2						for subset 2: significant correlations >0,2 or <-0,2
distance class	n_significant	per_significant	n_significant	per_significant	median_pos_corr	median_neg_corr	median_n_pairs	median_per_pairs	n_significant	per_significant	median_pos_corr	median_neg_corr	median_n_pairs	median_perc_pairs
0	902	7.42387	NA	NA	NA	NA	NA	NA	902	7.42387	0.46	-0.79	17	0.00511082
0-2	2779	22.8724	2517	20.716	0.13	-0.17	310	0.0922259	262	2.15638	0.21	NA	183	0.124021
2-4	3212	26.4362	3212	26.4362	0.09	-0.1	684	0.206842	NA	NA	NA	NA	NA	NA
4-6	3937	32.4033	3937	32.4033	0.07	-0.06	1199	0.312159	NA	NA	NA	NA	NA	NA
6-8	4622	38.0412	4622	38.0412	0.06	-0.06	1565	0.419527	NA	NA	NA	NA	NA	NA
8-10	4087	33.6379	4087	33.6379	0.05	-0.05	2003	0.513939	NA	NA	NA	NA	NA	NA
10-12	3906	32.1481	3906	32.1481	0.05	-0.05	2222	0.539375	NA	NA	NA	NA	NA	NA
12-14	3733	30.7243	3733	30.7243	0.05	-0.07	2468	0.611042	NA	NA	NA	NA	NA	NA
14-16	3400	27.9835	3400	27.9835	0.05	-0.04	2484	0.69455	NA	NA	NA	NA	NA	NA
16-18	3030	24.9383	3030	24.9383	0.04	-0.05	2497	0.735431	NA	NA	NA	NA	NA	NA
19-20	3287	27.0535	3287	27.0535	0.04	-0.12	3001	0.820366	NA	NA	NA	NA	NA	NA
20-22	2407	19.8107	2407	19.8107	0.04	-0.05	3078	0.883243	NA	NA	NA	NA	NA	NA
22-24	2630	21.6461	2630	21.6461	0.04	-0.05	3115	0.938726	NA	NA	NA	NA	NA	NA
24-26	2606	21.4486	2606	21.4486	0.04	-0.04	3604	1.04865	NA	NA	NA	NA	NA	NA
26-28	2590	21.3169	2590	21.3169	0.04	-0.05	3633	1.08657	NA	NA	NA	NA	NA	NA
28-30	2721	22.3951	2721	22.3951	0.03	-0.04	3917	1.15142	NA	NA	NA	NA	NA	NA
30-32	2123	17.4733	2123	17.4733	0.03	-0.03	4015	1.21154	NA	NA	NA	NA	NA	NA
32-34	2070	17.037	2070	17.037	0.04	-0.04	4101	1.27607	NA	NA	NA	NA	NA	NA
34-36	1945	16.0082	1945	16.0082	0.03	-0.04	4536	1.31203	NA	NA	NA	NA	NA	NA
36-38	2125	17.4897	2125	17.4897	0.03	-0.04	4414	1.3796	NA	NA	NA	NA	NA	NA
38-40	2238	18.4198	2238	18.4198	0.03	-0.03	4890	1.43959	NA	NA	NA	NA	NA	NA
40-42	2106	17.3333	2106	17.3333	0.03	-0.04	5056	1.46934	NA	NA	NA	NA	NA	NA
42-44	1865	15.3498	1865	15.3498	0.03	-0.03	5453	1.56237	NA	NA	NA	NA	NA	NA
44-46	1891	15.5638	1891	15.5638	0.03	-0.04	4992	1.61028	NA	NA	NA	NA	NA	NA
46-48	1410	11.6049	1410	11.6049	0.03	-0.03	5265	1.6343	NA	NA	NA	NA	NA	NA
48-50	1436	11.8189	1436	11.8189	0.03	-0.03	5106	1.6916	NA	NA	NA	NA	NA	NA
50-52	1926	15.8519	1926	15.8519	0.03	-0.03	5641	1.70161	NA	NA	NA	NA	NA	NA
52-54	1677	13.8025	1677	13.8025	0.03	-0.03	4983	1.75774	NA	NA	NA	NA	NA	NA
54-56	1872	15.4074	1872	15.4074	0.03	-0.03	5383	1.82257	NA	NA	NA	NA	NA	NA
56-58	1509	12.4198	1509	12.4198	0.03	-0.03	6379	1.85471	NA	NA	NA	NA	NA	NA
58-60	1816	14.9465	1816	14.9465	0.02	-0.04	7505	1.87706	NA	NA	NA	NA	NA	NA
60-62	1591	13.0947	1591	13.0947	0.03	-0.04	6251	1.90344	NA	NA	NA	NA	NA	NA
62-64	1654	13.6132	1654	13.6132	0.02	-0.03	6641	1.94682	NA	NA	NA	NA	NA	NA
64-66	1606	13.2181	1606	13.2181	0.02	-0.03	5979	1.95441	NA	NA	NA	NA	NA	NA
66-68	1551	12.7654	1551	12.7654	0.02	-0.03	6631	2.03372	NA	NA	NA	NA	NA	NA
68-70	1634	13.4486	1634	13.4486	0.02	-0.02	7108	2.02653	NA	NA	NA	NA	NA	NA
70-72	1888	15.5391	1888	15.5391	0.03	-0.03	7691	2.05616	NA	NA	NA	NA	NA	NA
72-74	1972	16.2305	1972	16.2305	0.03	-0.03	7023	2.09302	NA	NA	NA	NA	NA	NA
74-76	1796	14.7819	1796	14.7819	0.02	-0.03	6054	2.08639	NA	NA	NA	NA	NA	NA
76-78	1388	11.4239	1388	11.4239	0.02	-0.03	7304	2.1305	NA	NA	NA	NA	NA	NA
78-80	1198	9.86008	1198	9.86008	0.02	-0.02	9364	2.14708	NA	NA	NA	NA	NA	NA
80-82	1289	10.6091	1289	10.6091	0.03	-0.02	5867	2.17274	NA	NA	NA	NA	NA	NA
82-84	1664	13.6955	1664	13.6955	0.02	-0.03	7374	2.19284	NA	NA	NA	NA	NA	NA
84-86	1527	12.5679	1527	12.5679	0.02	-0.03	7802	2.20671	NA	NA	NA	NA	NA	NA
86-88	1345	11.07	1345	11.07	0.03	-0.02	7316	2.26795	NA	NA	NA	NA	NA	NA
88-90	1210	9.95885	1210	9.95885	0.03	-0.02	6117	2.2578	NA	NA	NA	NA	NA	NA
90-92	1116	9.18519	1116	9.18519	0.02	-0.02	8832	2.2668	NA	NA	NA	NA	NA	NA
92-94	1126	9.26749	1126	9.26749	0.02	-0.02	9160	2.26502	NA	NA	NA	NA	NA	NA
94-96	1233	10.1481	1233	10.1481	0.03	-0.02	6108	2.25919	NA	NA	NA	NA	NA	NA
96-98	1188	9.77778	1188	9.77778	0.02	-0.03	6921	2.31486	NA	NA	NA	NA	NA	NA
98-100	1159	9.53909	1159	9.53909	0.02	-0.03	7425	2.32192	NA	NA	NA	NA	NA	NA
100-102	1226	10.0905	1226	10.0905	0.02	-0.02	8003	2.33312	NA	NA	NA	NA	NA	NA
102-104	1351	11.1193	1351	11.1193	0.02	-0.03	6686	2.30537	NA	NA	NA	NA	NA	NA
104-106	1124	9.25103	1124	9.25103	0.02	-0.02	8078	2.3239	NA	NA	NA	NA	NA	NA
106-108	1203	9.90123	1203	9.90123	0.02	-0.02	9624	2.31743	NA	NA	NA	NA	NA	NA
108-110	1460	12.0165	1460	12.0165	0.02	-0.03	7710	2.33216	NA	NA	NA	NA	NA	NA
110-112	1032	8.49383	1032	8.49383	0.02	-0.02	7122	2.36152	NA	NA	NA	NA	NA	NA
112-114	1011	8.32099	1011	8.32099	0.02	-0.02	8103	2.33728	NA	NA	NA	NA	NA	NA
114-116	1398	11.5062	1398	11.5062	0.02	-0.02	8430	2.32043	NA	NA	NA	NA	NA	NA
116-118	1402	11.5391	1402	11.5391	0.03	-0.02	7802	2.31954	NA	NA	NA	NA	NA	NA
118-120	1204	9.90947	1204	9.90947	0.02	-0.03	9152	2.35417	NA	NA	NA	NA	NA	NA

## Sheet: Table_S7
Table S7: Comparison of trait mediated effects between Nemetschek et al. 2024, Journal of Ecology (https://doi.org/10.1111/1365-2745.14256) and the present study for the nine shared traits (δ13C, πtlp, LSWC, gmin, LA, SLA, Lthick, Ltough, WSG) and each of the shared three climate models (Tmax, VPD, CWD). Nemetschek et al. 2024 investigates the effect of focal tree traits on individual tree growth…
		δ13C	πtlp	LSWC	gmin	LA	SLA	Lthick	Ltough	WSG
Focal trait on growth	Tmax, VPD, CWD					-		-	-	-
Focal trait on NCI response	Tmax, VPD, CWD					+			+	+
NIh on growth	Tmax, VPD, CWD	+			-	-	+	-	-	-
NId on growth	Tmax, VPD, CWD	+	+	+	+	+	+	+		+
Focal trait on climate response	Tmax								+	+
NIh interaction with climate	Tmax	-
NId interaction with climate	Tmax			+					+
Focal trait on interactive effects	Tmax						+			-
Focal trait on climate response	VPD	+			+	+		+	+	+
NIh interaction with climate	VPD					-			-
NId interaction with climate	VPD
Focal trait on interactive effects	VPD					-	+	-	-
Focal trait on climate response	CWD		-							+
NIh interaction with climate	CWD
NId interaction with climate	CWD	-	+
Focal trait on interactive effects	CWD
